# Supplementary material for: Altered gut microbial profile is associated with differentially expressed fecal microRNAs in patients with functional constipation
Source: Front Microbiol. 2024 Jan 11;14:1323877. doi: 10.3389/fmicb.2023.1323877 (PMC10808787; doi:10.3389/fmicb.2023.1323877)
Supplement: Supplementary file 1 [file Data_Sheet_1.zip]

Archive with 4 entries (4 files):
- Data Sheet 1.XLSX
- Data Sheet 2.XLSX
- Table 1.DOCX
- Table 2.DOCX
