# Supplementary material for: Altered gut microbial profile is associated with differentially expressed fecal microRNAs in patients with functional constipation
Source: Front Microbiol. 2024 Jan 11;14:1323877. doi: 10.3389/fmicb.2023.1323877 (PMC10808787; doi:10.3389/fmicb.2023.1323877)
Supplement: Supplementary file 1 [file Data_Sheet_1.zip › Data Sheet 1.XLSX]

## Sheet: alpha_index
Sample_Name	chao1	dominance	goods_coverage	observed_otus	pielou_e	shannon	simpson
A03.pre	351.045	0.0286632	0.999941	351	0.761629	6.43982	0.971337
A04.pre	369.667	0.0147558	0.999853	369	0.814478	6.94544	0.985244
A05.pre	310.091	0.0277671	0.999941	310	0.77213	6.39025	0.972233
A06.pre	346.526	0.0395377	0.999853	346	0.716584	6.04412	0.960462
A08.pre	402.3	0.0165378	0.999912	402	0.811099	7.01686	0.983462
A09.pre	306.2	0.092823	0.999912	306	0.669004	5.52422	0.907177
A11.pre	347.067	0.0407598	0.99959	341	0.712263	5.99272	0.95924
A14.pre	364.588	0.0168997	0.999853	364	0.803331	6.83458	0.9831
A16.pre	329.231	0.0686384	0.999912	329	0.696211	5.82167	0.931362
A17.pre	304.188	0.037063	0.999912	304	0.727716	6.00215	0.962937
A20.pre	332.429	0.0237157	0.999853	331	0.787995	6.59606	0.976284
A21.pre	277.667	0.0241461	0.999853	276	0.776557	6.29673	0.975854
A22.pre	286.273	0.0358015	0.999912	286	0.754082	6.15321	0.964198
A24.pre	307	0.0387237	1	307	0.740172	6.11537	0.961276
A27.pre	301.1	0.0252011	0.999941	301	0.776785	6.39575	0.974799
A28.pre	289.526	0.0408762	0.999853	289	0.73391	5.99966	0.959124
A30.pre	313.071	0.0265619	0.999824	312	0.767502	6.35906	0.973438
A33.Q	487.037	0.0165591	0.999414	480	0.805237	7.17216	0.983441
A34.Q	413.607	0.020277	0.999707	412	0.792074	6.88035	0.979723
A35.Q	463.938	0.0185338	0.999414	458	0.787944	6.9648	0.981466
A36.Q	409.857	0.0288145	0.999502	405	0.742518	6.43153	0.971185
A39.Q	452.676	0.0226277	0.999502	449	0.780507	6.87671	0.977372
A40.Q	483.029	0.0174331	0.999443	478	0.788362	7.01711	0.982567
A44.Q	374.387	0.0349344	0.999502	370	0.750519	6.40296	0.965066
A46.Q	518.49	0.0286223	0.999443	515	0.762422	6.86822	0.971378
A48.Q	367.75	0.0234727	0.99956	364	0.755969	6.43163	0.976527
A49.Q	503.923	0.0151924	0.999472	500	0.802968	7.19924	0.984808
A51.Q	378.25	0.0270804	0.99959	375	0.755713	6.46191	0.97292
A52.Q	485.419	0.0164122	0.999414	481	0.795422	7.08712	0.983588
A53.Q	477.442	0.0330526	0.99956	475	0.748905	6.6591	0.966947
HC.1	259.75	0.0489441	0.999824	259	0.686515	5.50366	0.951056
HC.10	215.368	0.106684	0.999707	213	0.613133	4.7424	0.893316
HC.11	279.25	0.0274118	0.999912	279	0.759113	6.16713	0.972588
HC.12	199.895	0.0456667	0.999678	197	0.703356	5.36101	0.954333
HC.13	278.13	0.061807	0.999912	278	0.676999	5.49651	0.938193
HC.14	265.769	0.0697912	0.999853	265	0.672543	5.41387	0.930209
HC.15	206.526	0.0541131	0.999853	206	0.658726	5.0633	0.945887
HC.16	327.385	0.034725	0.999736	326	0.733837	6.12661	0.965275
HC.17	254.882	0.059548	0.999824	254	0.674072	5.38495	0.940452
HC.18	399.167	0.026177	0.999765	398	0.75609	6.53007	0.973823
HC.19	381.875	0.0326345	0.999707	380	0.731134	6.26571	0.967365
HC.2	158.235	0.125547	0.999795	157	0.538429	3.92763	0.874453
HC.20	351.625	0.0427352	0.999853	351	0.731454	6.18468	0.957265
HC.21	191.071	0.0978256	0.999824	190	0.614513	4.65178	0.902174
HC.22	999.417	0.00996266	0.999853	999	0.838281	8.35292	0.990037
HC.23	299.6	0.0331014	0.999619	297	0.73389	6.02841	0.966899
HC.24	374.568	0.0437142	0.999795	374	0.675949	5.77726	0.956286
HC.25	396.25	0.0320721	0.99956	391	0.730421	6.28967	0.967928
HC.26	300.75	0.045165	0.999765	299	0.683418	5.62043	0.954835
HC.27	496.292	0.0125366	0.999678	494	0.825148	7.38373	0.987463
HC.28	337.824	0.127768	0.999765	337	0.581952	4.88642	0.872232
HC.3	206.067	0.0683033	0.999941	206	0.666311	5.1216	0.931697
HC.4	268.333	0.0558243	0.999883	268	0.685367	5.52823	0.944176
HC.5	256.143	0.0443506	0.999912	256	0.688429	5.50743	0.955649
HC.6	286	0.0676666	0.999971	286	0.650735	5.30991	0.932333
HC.7	278.5	0.051657	0.999824	277	0.701107	5.6886	0.948343
HC.8	343.588	0.0437083	0.999853	343	0.729055	6.14014	0.956292
HC.9	234	0.0901307	0.999971	234	0.599083	4.715	0.909869
