# Supplementary material for: Altered gut microbial profile is associated with differentially expressed fecal microRNAs in patients with functional constipation
Source: Front Microbiol. 2024 Jan 11;14:1323877. doi: 10.3389/fmicb.2023.1323877 (PMC10808787; doi:10.3389/fmicb.2023.1323877)
Supplement: Supplementary file 1 [file Data_Sheet_1.zip › Data Sheet 2.XLSX]

## Sheet: characteristics
name	Average_CSBMs	Average_SBMs	BSFS_scores	Straining_during_defecation	PAC_QOL	SAS_score	SDS_score
A03.pre	6	7	4.33	0.33	1.22	38.75	46.25
A04.pre	7	8	4.29	0	1.04	30	30
A05.pre	7	8	3.57	0	1.03	26.25	27.5
A06.pre	7	7	3.86	0.14	1.18	35	30
A08.pre	7	7	4.57	0	1.02	33.75	27.5
A09.pre	10	10	4	0	1	55	58.75
A11.pre	7	7	4.14	0.43	1.25	32.5	42.5
A14.pre	7	7	3.29	0	1.13	38.75	27.5
A16.pre	8	8	4.5	0.5	1.33	36.25	41.25
A17.pre	9	9	4	0.44	1.11	36.25	33.75
A20.pre	7	7	3.56	0.44	1.07	36.25	33.75
A21.pre	13	13	3.71	0.57	1.15	50	52.5
A22.pre	7	8	4	0	1	53.75	38.75
A24.pre	5	7	4.57	0	1.19	26.25	33.75
A27.pre	7	7	3.86	0	1	25	25
A28.pre	7	7	4.71	0.43	1.04	30	27.5
A30.pre	9	9	4	0	1.15	27.5	31.25
A33.Q	7	7	4	0	1.04	40	42.5
A34.Q	7	7	5	0	1.15	33.75	32.5
A35.Q	6	8	4	0	1.11	31.25	35
A36.Q	7	7	3.71	0	1.19	26.25	32.5
A39.Q	10	10	4	0	1.26	41.25	37.5
A40.Q	6	7	4	0	1.11	27.5	25
A44.Q	7	7	4	0	1.11	27.5	26.25
A46.Q	7	7	4	0	1.19	32.5	36.25
A48.Q	7	8	4.86	0	1.26	36.25	42.5
A49.Q	7	7	4	0	1.19	27.5	32.5
A51.Q	7	7	4	0	1.08	38.75	36.25
A52.Q	7	7	3.57	0.14	1.08	36.25	35
A53.Q	6	7	4.5	0	1.2	38.75	26.25
HC.1	1	2	3	1	3	36.25	40
HC.2	1	3	4.33	0	1.96	48.75	47.5
HC.3	0	3	4	1	2.46	28.75	28.75
HC.4	3	3	3	1	1.61	38.75	50
HC.5	0	2	2	1	3.68	47.5	47.5
HC.6	0	3	4.33	0.67	2.11	36.25	42.5
HC.7	0	2	2	2	3.64	70	52.5
HC.8	2	3	2	2	2.64	32.5	31.25
HC.9	0	3	1	2.67	2.07	46.25	40
HC.10	1	3	2.33	1.33	2.93	37.5	30
HC.11	1	3	5	1	2.79	47.5	45
HC.12	0	7	1	2	3.04	41.25	41.25
HC.13	1	7	4	1	1.41	35	26.25
HC.14	1	3	3.33	1	3.11	33.75	32.5
HC.15	0	0	3.5	0.5	3.07	35	36.25
HC.16	0	3	2	1.67	2.43	35	31.25
HC.17	1	2	2.5	1	2.44	47.5	42.5
HC.18	3	2	2.67	1	2.18	51.25	48.75
HC.19	3	1	4.67	1	2.64	38.75	27.5
HC.20	3	0	3	1	3.36	45	50
HC.21	3	0	1.5	1	2.11	47.5	53.75
HC.22	2	0	1	1	2.11	41.25	41.25
HC.23	3	0	4	1	1.19	41.25	40
HC.24	3	1	4	1	2.29	37.5	46.25
HC.25	4	2	3.5	1	2.14	36.25	50
HC.26	2	1	3	0.5	3.43	30	28.75
HC.27	3	0	3.67	0.33	2.14	37.5	31.25
HC.28	2	1	2	1	2.61	60	58.75

## Sheet: all_microbiome
name	g_Bacteroides	g_Parabacteroides	g_Klebsiella	g_Eubacterium_coprostanoligenes_group	g_Lachnospiraceae_NK4A136_group	g_UCG-005	g_Coprobacter	g_Intestinibacter	g_UCG-002	g_Eubacterium_eligens_group	g_Eubacterium_ruminantium_group	g_Christensenellaceae_R-7_group	g_Barnesiella	g_Incertae_Sedis	g_Ruminococcus_gnavus_group	g_Colidextribacter	g_UCG-010	g_Flavonifractor	g_Lachnospiraceae_UCG-010	g_UCG-003	g_Oscillibacter	g_CAG-352	g_Subdoligranulum	g_Escherichia-Shigella	g_Megamonas	g_Collinsella
A03.pre	0.282996	0.0374963	0.00609792	0.0195251	0.0124597	0.00410437	0.0277631	0.00105541	0.00677221	0.0177954	0.00580475	0.00653767	0.000293169	0.00234535	0.00284374	0.000879507	0.000234535	0.00348871	0.00202287	0.00228672	0.00266784	0.00430959	0.018499	0.0208736	0	0.000469071
A04.pre	0.176341	0.00747581	0.0024333	0.0134858	0.0103489	0.00252125	0.00158311	0.00392847	0.00460276	0.0162709	0.00199355	0.00724128	0.000498388	0.00219877	0.000791557	0.00146585	0.00117268	0.000791557	0.00146585	0.00222809	0.000938141	0.104691	0.0254471	0.00304896	0.0081501	0
A05.pre	0.252507	0.0119027	0.00331281	0.0122545	0.00724128	0.00343008	0.00111404	0.00131926	0.00885371	0.00152448	0.00149516	0.0136324	0	0.00178833	0.00820874	0.000557021	0.000263852	0.00114336	0.00199355	0.00140721	0.000967458	0.00401642	0.0102316	0.0125183	0.00178833	0.000117268
A06.pre	0.110965	0.00577543	0.00175901	0.00873644	0.0242744	0.00480797	0.00439754	0.00038112	0.00841395	0.00527704	0.000527704	0.0176195	0.00149516	0.00102609	0	0.00120199	0.00193492	0.000791557	0.00304896	0.00175901	0.000879507	0.00325418	0.0110525	0.00260921	0.000293169	0
A08.pre	0.101437	0.0177954	0.047083	0.0454412	0.00850191	0.0290531	0.00231604	0.00120199	0.0211961	0.00636177	0.0176488	0.00609792	0.0015538	0.00240399	0.00260921	0.000879507	0.004163	0.00272647	0.00146585	0.00216945	0.00158311	0.00419232	0.00844327	0.00697743	0.000586338	0.000117268
A09.pre	0.06309	0.0036353	0.00246262	0.00897098	0.0172383	0.00143653	0.000586338	0.0019056	0.00343008	0.0138376	0.00076224	0.00167106	0.00076224	0.00120199	0.00296101	0.000498388	0.000117268	0.0013779	0.000967458	0.000996775	0.000586338	0.00293169	0.0202873	0.01674	0.00850191	0
A11.pre	0.0474934	0.0110525	0.0079742	0.0197303	0.00944005	0.00724128	0.000967458	0.00316623	0.00691879	0.00178833	0.00729991	0.00140721	0.00123131	0.00252125	0.000967458	0.00076224	0	0.00216945	0.00108473	0.00181765	0.00134858	0.00448549	0.0101437	0.0284081	0.000351803	0
A14.pre	0.232219	0.00753445	0.00170038	0.0175901	0.036353	0.00284374	0.000586338	0.00114336	0.00477866	0.00425095	0.00105541	0.00477866	0.000175901	0.00296101	0.00466139	0.000644972	0.00038112	0.000791557	0.00498388	0.000996775	0.000527704	0.0093521	0.0170918	0.00867781	0.00237467	0
A16.pre	0.277602	0.0385811	0.00143653	0.00489592	0.0072706	0.00246262	0.000850191	0.00445617	0.00249194	0.00167106	0.000732923	0.00114336	0.00076224	0.0144532	0.0134565	0.00222809	0	0.00293169	0.000850191	0.000879507	0.0038112	0.00222809	0.0190853	0.00249194	0.000175901	0
A17.pre	0.29572	0.028496	0.000674289	0.0165641	0.00199355	0.00178833	0.000967458	0.000791557	0.00683084	0.000850191	0.000469071	0.000557021	0.000175901	0.00164175	0.00076224	0.000908824	2.93169e-05	0.0024333	0.000293169	0.000293169	0.0013779	0.0279097	0.0469364	0.00149516	0.000117268	0.00167106
A20.pre	0.188361	0.0112577	0.0105248	0.0182644	0.00269716	0.00750513	0.0145705	0.00272647	0.0128994	0.012489	0.000469071	0.00167106	0.000498388	0.00131926	0.0024333	0.000439754	0.000527704	0.00196423	0.000586338	0.00131926	0.00128994	0.00999707	0.025066	0.00800352	0.000791557	0.000586338
A21.pre	0.372266	0.00674289	0.00633245	0.00683084	0.00510114	0.000850191	0.000322486	0.0103489	0.00252125	0.0134271	0	0.00128994	0.000293169	0.000234535	0	0.0024333	0	0.000967458	0.00131926	0.00149516	0.000850191	0.00530636	0.0175315	0.00167106	0.000703606	0
A22.pre	0.286016	0.00662562	0.00199355	0.00647904	0.00272647	0.00228672	0.000439754	0.00439754	0.00369393	0.00146585	0	0.00812079	0.00038112	0.000908824	0.0134858	0.000322486	0	0.00196423	0.000850191	0.000615655	0.000498388	0.00187628	0.0123717	0.0107593	0.00272647	0.000117268
A24.pre	0.272383	0.00768103	0.00633245	0.0104955	0.0076224	0.00149516	0.00193492	0.00134858	0.00806215	0.00140721	8.79507e-05	0.00263852	0.000644972	0.000469071	0.000410437	0.000703606	0.000586338	0.000791557	0.00301964	0.00140721	0.000410437	0.000850191	0.0408091	0.00902961	0.000586338	0
A27.pre	0.256083	0.110232	0.00562885	0.0114629	0.00187628	0.00856054	0.000498388	0.00246262	0.00944005	0.00269716	0.00152448	0.00111404	0.000791557	0.00202287	0.00293169	0.00038112	0.000615655	0.00351803	0.00164175	0.00211082	0.00131926	0.00123131	0.0217238	0.00598065	0.000908824	0
A28.pre	0.347376	0.014805	0.00161243	0.00375257	0.00196423	0.000732923	0.000322486	0.00263852	0.00193492	0.00392847	0.000117268	0.00038112	0.000351803	0.000732923	0.00340076	0.00105541	0	0.00618587	0.00252125	0.000293169	0.00181765	0.000791557	0.0124597	0.0147757	0.00533568	5.86338e-05
A30.pre	0.342656	0.0114922	0.00128994	0.0430372	0.00343008	0.004163	0.00114336	0.00357666	0.0060686	0.00386983	0.00158311	0.000117268	0.0019056	0.00126063	0.000351803	0.00076224	0	0.00228672	0.000351803	0.00131926	0.000938141	0.011375	0.0369393	0.0227792	0.0024333	0.000117268
A33.Q	0.105101	0.0120786	0.00595133	0.0231897	0.00867781	0.00967458	0.000469071	0.00170038	0.024978	0.0228965	0.00794488	0.00278511	0.00791557	0.00436822	0.00671357	0.00164175	0.00404573	0.00128994	0.00134858	0.00175901	0.00120199	0.00375257	0.0277338	0.0305775	0.000967458	0.00504251
A34.Q	0.192319	0.0138376	0.00688948	0.017209	0.00683084	0.00357666	0.000234535	0.00389915	0.0097039	0.0199355	0.00803283	0.00205218	0.00492524	0.00559953	0.00375257	0.00140721	0.00164175	0.00111404	0.00149516	0.00146585	0.0017297	0.010173	0.0293169	0.0270302	0.00263852	0.00158311
A35.Q	0.156728	0.0119906	0.00469071	0.0254178	0.0358546	0.00627382	0.000850191	0.0019056	0.0154793	0.0155673	0.0177661	0.00184697	0.00949868	0.00234535	0.0024333	0.00266784	0.00486661	0.00170038	0.00117268	0.00196423	0.00205218	0.00938141	0.0346526	0.016652	0.000703606	0.00337145
A36.Q	0.0813544	0.00428027	0.0198769	0.0143946	0.0117561	0.0038112	0.000146585	0.00234535	0.00844327	0.0181765	0.014805	0.00149516	0.00222809	0.00249194	0.0064204	0.00246262	0.00205218	0.00152448	0.00102609	0.000820874	0.00128994	0.00319554	0.019701	0.025066	0.00313691	0.00117268
A39.Q	0.12404	0.01545	0.00463207	0.0155966	0.0124011	0.004163	0.00111404	0.00158311	0.0155673	0.012489	0.0105541	0.00325418	0.00861917	0.00498388	0.00263852	0.00501319	0.00196423	0.00120199	0.00108473	0.00263852	0.00199355	0.00348871	0.0219291	0.011287	0.000674289	0.00472002
A40.Q	0.16265	0.0101437	0.00785693	0.0132512	0.0171211	0.00442685	0.000410437	0.00134858	0.0105541	0.0156259	0.00882439	0.00152448	0.00401642	0.00105541	0.00266784	0.00102609	0.00211082	0.00120199	0.00161243	0.0013779	0.00120199	0.00404573	0.0188215	0.0641747	0.000908824	0.00128994
A44.Q	0.118059	0.00891234	0	0.00653767	0.00384052	0.00149516	0.00222809	0.0074465	0.00633245	0.00879507	0.00677221	0.000615655	0.00111404	0.000674289	0.00131926	0.00178833	2.93169e-05	0.000410437	0.00193492	0.00152448	0.000703606	0.00296101	0.0103196	0.00586338	0.000293169	0.00425095
A46.Q	0.0968924	0.0165054	0.00117268	0.020903	0.0164761	0.00621519	0.000967458	0.00105541	0.01674	0.0195251	0.00782762	0.00240399	0.00612724	0.00472002	0.00448549	0.00158311	0.00392847	0.00102609	0.00149516	0.00196423	0.00108473	0.00252125	0.0230724	0.14978	0.00246262	0.0013779
A48.Q	0.122076	0.0636177	0.000234535	0.00454412	0.00486661	0.000996775	0.000175901	0.0253005	0.00237467	0.00973322	0.00375257	0.000557021	0.000293169	0.000879507	0.00469071	0.000322486	0	0.00237467	0.000908824	0.000263852	0.000439754	0.00234535	0.00706538	0.00422164	0	0.000850191
A49.Q	0.157285	0.0165641	0.000293169	0.0284374	0.0443272	0.0043389	0.00205218	0.00187628	0.0188215	0.0140428	0.0174729	0.00164175	0.0150689	0.00378188	0.00128994	0.00275579	0.00513046	0.0017297	0.000908824	0.00249194	0.00231604	0.00486661	0.0369686	0.0413662	0.0036353	0.0022574
A51.Q	0.148285	0.0110232	0.00357666	0.0107886	0.00131926	0.00474934	0.000410437	0.0131926	0.00876576	0.0013779	0.00422164	0.000615655	0.00120199	0.000410437	0.000410437	0.000644972	2.93169e-05	0.000527704	0.000674289	0.000527704	0.000234535	0.0486368	0.0224861	0.00999707	0.000996775	0.00322486
A52.Q	0.116183	0.0225154	0.00117268	0.0161536	0.0187042	0.00105541	0.0015538	0.000850191	0.0226327	0.0105248	0.0102609	0.00278511	0.0149516	0.00425095	0.00123131	0.00882439	0.00216945	0.00102609	0.00120199	0.00386983	0.0019056	0.00158311	0.0210789	0.0388742	0.00266784	0.00545295
A53.Q	0.134653	0.0132219	0.000938141	0.0138962	0.023131	0.00181765	0.0013779	0.00120199	0.00888303	0.0122252	0.00812079	0.000938141	0.00551158	0.00175901	0.00175901	0.0015538	0.0024333	0.00076224	0.00143653	0.00149516	0.00123131	0.00146585	0.0169159	0.13304	0.00272647	0.000908824
HC.1	0.143975	0.00510114	0	0.00161243	0	0.00184697	0	0.00718264	0.00419232	0.00284374	0	0.00205218	0	0.00123131	0.000351803	5.86338e-05	0	0	0.000234535	0.00102609	0	0	0.00955731	0.000117268	0.000674289	0.00545295
HC.2	0.013134	0.00105541	0	0.000322486	0.00164175	2.93169e-05	5.86338e-05	0.000146585	5.86338e-05	0.000527704	0.000967458	0	0	0	0	0	0	0	2.93169e-05	0	0	0	0.00131926	5.86338e-05	0.0306362	0.000146585
HC.3	0.102111	0.0224861	0	0.000117268	0.000908824	0.000146585	0	0.00211082	5.86338e-05	0	0	0	0	0.00149516	0.00539431	0	0	0.000527704	0.00120199	0.000557021	0.000175901	0	0.00463207	0.000791557	0.000527704	0.000967458
HC.4	0.0275286	0.00724128	0	0.0134565	0.00753445	0.000351803	0	0.000205218	0.00161243	0.000351803	0.0013779	0.00199355	0.000175901	0.000820874	0	0.000351803	0.000293169	0.000293169	0.00108473	0.0013779	8.79507e-05	0.000967458	0.00659631	0.000322486	0.00117268	0.000410437
HC.5	0.0204632	0.0013779	0	0.00697743	0.00193492	0.000205218	0.000117268	0.000498388	0.000644972	0.000791557	0.000644972	0	0.000117268	0.000293169	0	0.000293169	0.00146585	0	5.86338e-05	0.000410437	0	0	0.00117268	0.000175901	0.0169745	0.000469071
HC.6	0.0359719	0.00117268	0	0.00290237	0.000527704	0.000263852	0	0.000410437	0.00231604	0.000527704	0.000234535	0.000293169	0.00114336	0.000234535	0	0.000175901	5.86338e-05	0.000791557	0.000351803	0.000469071	0	0.000351803	0.00351803	0.000351803	0.0864556	0.00656699
HC.7	0.208824	0.00199355	0	0.00134858	0.00117268	0	5.86338e-05	0	0.000410437	0.0015538	0.00123131	0.000234535	0	0.000791557	0	0	0.000117268	5.86338e-05	0.00111404	0.000263852	0	0	0.00442685	0.000234535	0.0428906	0.000410437
HC.8	0.152741	0.00228672	0	0.00287306	0.0143946	0.00196423	0.0013779	0	0.00252125	0.00621519	0.00410437	0.00401642	0.000908824	0.000527704	0.000586338	0.00108473	0.000791557	0.000175901	0.000850191	0.00161243	0	0.000586338	0.0357666	0.00105541	0.0531223	0.00193492
HC.9	0.00841395	0.00354735	0	0.000469071	0.0024333	0	0	0.000351803	0.000117268	0	0.000117268	0	0	0.000410437	0.00293169	0.000410437	0	0.000498388	0	0.00076224	0.000469071	0.000293169	0.00128994	0.000351803	0.000674289	0.00126063
HC.10	0.226737	0.00313691	0	0	0.000234535	5.86338e-05	0	0.000175901	0.000263852	0.000850191	0	0.000205218	0.000850191	0.000410437	0	0	2.93169e-05	0.000117268	0.000175901	0.000293169	0	0.000234535	0.0126942	0.00196423	0.000527704	0.00170038
HC.11	0.126444	0.00334213	0.000469071	0.000234535	0.00216945	0	0	0.000469071	0.000234535	0.023131	0	0.000205218	5.86338e-05	0.000117268	0	0	0	0	0	0.000644972	0	0.000644972	0.0211375	0.000527704	0.000527704	0.00246262
HC.12	0.00961595	0.000175901	0	0	0.000586338	0	0	0	0	0.00123131	0	0	0	0.000293169	0.00293169	0	0	2.93169e-05	0.000498388	0.000117268	0	0.000117268	0.123512	0.000234535	0.000527704	0.00322486
HC.13	0.132483	0.00759308	0	0.000439754	0.000469071	0.000175901	0	0.000469071	0.000527704	0.00152448	5.86338e-05	0.000410437	0.000117268	0.000146585	0.00791557	0	5.86338e-05	0.000908824	0.000175901	0.000175901	0.000175901	0.000674289	0.00521841	0.00134858	0.000967458	0.00161243
HC.14	0.0212548	0.00187628	0	0.000732923	0.00445617	0.000293169	0	0.000263852	0.000469071	0.00703606	0.000791557	0.000263852	0.000263852	0	0.000351803	0	0	0	0.00038112	0.000117268	5.86338e-05	0.000498388	0.00568748	0.000527704	0.00228672	0.00756376
HC.15	0.433216	0.0038112	0	0.000263852	0.000674289	0	0	0.000410437	0	0.000908824	8.79507e-05	0.000117268	0.00146585	0.000263852	0.000527704	5.86338e-05	5.86338e-05	0	0.000117268	0.000117268	0	0.00076224	0.00724128	0.000674289	0.000820874	0.0715626
HC.16	0.224011	0.00800352	0.000351803	0.0024333	0.00577543	0.000527704	0	0.000234535	0.00211082	0.00955731	0.000234535	0.00515978	0.00255057	0.000732923	0.000410437	0.000175901	5.86338e-05	0.000263852	0.00149516	0.000644972	0.000175901	0.0281442	0.022105	0.0237174	0.0104955	0.00375257
HC.17	0.319056	0.00548226	0	0.000439754	0.000469071	5.86338e-05	0.000439754	0	0.000117268	0.000527704	0.000205218	0.000175901	0.00299033	0.000175901	0.00765172	0.000146585	5.86338e-05	0.000293169	0.000469071	0.000205218	0	0.000410437	0.0015538	0.00237467	0.202257	0.0296101
HC.18	0.0326884	0.00439754	0	0.00580475	0.00477866	0.00161243	0	5.86338e-05	0.00263852	0.0236001	0.00709469	0.00222809	0.000820874	0.000615655	0	0	0.000439754	0.000117268	0.000820874	0.000644972	0.000205218	0.013134	0.0240399	0.000732923	0.0457051	0.0169452
HC.19	0.0161829	0.000498388	0	0.00202287	0.00492524	0.004163	0.00131926	0	0.00134858	0.0108473	0	0.0055409	0.000146585	0.000322486	0	0.000615655	0.00219877	0	0.00076224	0.000175901	5.86338e-05	0.000351803	0.00598065	0.000644972	0.014248	0.00809147
HC.20	0.0783934	0.00161243	0.000351803	0.000351803	0.00304896	0	0	0.00038112	0.000175901	0	5.86338e-05	0	0	0.000234535	0.000791557	0.000175901	0	0	5.86338e-05	0	0.000175901	0	0.00436822	0.000850191	0.0164761	0.0024333
HC.21	0.0188801	0.00149516	0	0.00542363	0.000527704	0.00513046	0	0.00328349	0.00662562	0.00709469	0.00266784	0.00322486	0.000293169	0.00668426	0.000967458	0.000293169	0.00167106	0	0.00158311	0.000469071	0.000234535	0.000996775	0.0679273	0.0129874	0.000850191	0.0281736
HC.22	0.0625623	0.00985048	0	0.0107007	0.00111404	0.000879507	0	0.000175901	0.00926415	0	0.00108473	0.00612724	0	0.000527704	0.00178833	0.000322486	0.00688948	0.00170038	2.93169e-05	0	0.000293169	0.0024333	0.00278511	0.0102609	0.000293169	0.000469071
HC.23	0.196629	0.0186749	0.000732923	0.00105541	0.00559953	2.93169e-05	0	0.000293169	0.0112577	0.000351803	0	0.000322486	0	0.000908824	0.00161243	0.000351803	0	0.00266784	5.86338e-05	0	0.00175901	0	0.0151275	0.0293755	0.00114336	0.00445617
HC.24	0.157754	0.00301964	0	0.00117268	0.00392847	0.00128994	0	0.000175901	0.000469071	0.00196423	0.00076224	0.00128994	0.000263852	0.00140721	0.00307828	0.000263852	0	0.000293169	0.000175901	0.000117268	5.86338e-05	0.00369393	0.0144532	0.0852829	0.249634	0.000469071
HC.25	0.111111	0.00908824	0.000674289	0.00454412	0.00847259	0.00257989	0	0.000322486	0.00366461	0.0247435	2.93169e-05	8.79507e-05	0.000293169	0.00301964	0.00175901	0.0015538	5.86338e-05	0.00076224	0.0015538	0.00134858	0.000234535	0.0122838	0.0230724	0.0295808	0.0350923	0.000351803
HC.26	0.0962768	0.0022574	0.00149516	0.00255057	0.00354735	0.000175901	0	0.000263852	0.00375257	0.00299033	0.000175901	0	0.00214013	0.00123131	0.000410437	0.000175901	0	0.000351803	0.000410437	0.00128994	0.000557021	0.00386983	0.0356787	0.0658165	0.00533568	0.000234535
HC.27	0.138347	0.0246848	0.000293169	0.00513046	0.0121372	0.000586338	0.000615655	0	0	0.000850191	2.93169e-05	0.000469071	0	0.00196423	0.00199355	0.0017297	0.000234535	0.000439754	0.000615655	0.000586338	0.000732923	0	0.00990912	0.0124304	0	0.00117268
HC.28	0.131193	0.00691879	0	0.000879507	0.00474934	0.000175901	0	0.000175901	0.00114336	0.00211082	5.86338e-05	0	8.79507e-05	0.000293169	0.000850191	0.000674289	0	0.000674289	0.000146585	0.000351803	0.000263852	0.054207	0.00477866	0.108179	0.00574612	0.00237467
Tax_detail	k__Bacteria;p__Bacteroidota;c__Bacteroidia;o__Bacteroidales;f__Bacteroidaceae;g__Bacteroides;	k__Bacteria;p__Bacteroidota;c__Bacteroidia;o__Bacteroidales;f__Tannerellaceae;g__Parabacteroides;	k__Bacteria;p__Proteobacteria;c__Gammaproteobacteria;o__Enterobacterales;f__Enterobacteriaceae;g__Klebsiella;	k__Bacteria;p__Firmicutes;c__Clostridia;o__Oscillospirales;f__Eubacterium_coprostanoligenes_group;g__Eubacterium_coprostanoligenes_group;	k__Bacteria;p__Firmicutes;c__Clostridia;o__Lachnospirales;f__Lachnospiraceae;g__Lachnospiraceae_NK4A136_group;	k__Bacteria;p__Firmicutes;c__Clostridia;o__Oscillospirales;f__Oscillospiraceae;g__UCG-005;	k__Bacteria;p__Bacteroidota;c__Bacteroidia;o__Bacteroidales;f__Barnesiellaceae;g__Coprobacter;	k__Bacteria;p__Firmicutes;c__Clostridia;o__Peptostreptococcales-Tissierellales;f__Peptostreptococcaceae;g__Intestinibacter;	k__Bacteria;p__Firmicutes;c__Clostridia;o__Oscillospirales;f__Oscillospiraceae;g__UCG-002;	k__Bacteria;p__Firmicutes;c__Clostridia;o__Lachnospirales;f__Lachnospiraceae;g__Eubacterium_eligens_group;	k__Bacteria;p__Firmicutes;c__Clostridia;o__Lachnospirales;f__Lachnospiraceae;g__Eubacterium_ruminantium_group;	k__Bacteria;p__Firmicutes;c__Clostridia;o__Christensenellales;f__Christensenellaceae;g__Christensenellaceae_R-7_group;	k__Bacteria;p__Bacteroidota;c__Bacteroidia;o__Bacteroidales;f__Barnesiellaceae;g__Barnesiella;	k__Bacteria;p__Firmicutes;c__Clostridia;o__Oscillospirales;f__Ruminococcaceae;g__Incertae_Sedis;	k__Bacteria;p__Firmicutes;c__Clostridia;o__Lachnospirales;f__Lachnospiraceae;g__Ruminococcus_gnavus_group;	k__Bacteria;p__Firmicutes;c__Clostridia;o__Oscillospirales;f__Oscillospiraceae;g__Colidextribacter;	k__Bacteria;p__Firmicutes;c__Clostridia;o__Oscillospirales;f__UCG-010;g__UCG-010;	k__Bacteria;p__Firmicutes;c__Clostridia;o__Oscillospirales;f__Oscillospiraceae;g__Flavonifractor;	k__Bacteria;p__Firmicutes;c__Clostridia;o__Lachnospirales;f__Lachnospiraceae;g__Lachnospiraceae_UCG-010;	k__Bacteria;p__Firmicutes;c__Clostridia;o__Oscillospirales;f__Oscillospiraceae;g__UCG-003;	k__Bacteria;p__Firmicutes;c__Clostridia;o__Oscillospirales;f__Oscillospiraceae;g__Oscillibacter;	k__Bacteria;p__Firmicutes;c__Clostridia;o__Oscillospirales;f__Ruminococcaceae;g__CAG-352;	k__Bacteria;p__Firmicutes;c__Clostridia;o__Oscillospirales;f__Ruminococcaceae;g__Subdoligranulum;	k__Bacteria;p__Proteobacteria;c__Gammaproteobacteria;o__Enterobacterales;f__Enterobacteriaceae;g__Escherichia-Shigella;	k__Bacteria;p__Firmicutes;c__Negativicutes;o__Veillonellales-Selenomonadales;f__Selenomonadaceae;g__Megamonas;	k__Bacteria;p__Actinobacteriota;c__Coriobacteriia;o__Coriobacteriales;f__Coriobacteriaceae;g__Collinsella;
	Bacteroides	Parabacteroides	Klebsiella	Eubacterium_coprostanoligenes_group	Lachnospiraceae_NK4A136_group	UCG-005	Coprobacter	Intestinibacter	UCG-002	Eubacterium_eligens_group	Eubacterium_ruminantium_group	Christensenellaceae_R-7_group	Barnesiella	Incertae_Sedis	Ruminococcus_gnavus_group	Colidextribacter	UCG-010	Flavonifractor	Lachnospiraceae_UCG-010	UCG-003	Oscillibacter	CAG-352	Subdoligranulum	Escherichia-Shigella	Megamonas	Collinsella
	0.282996	0.0374963	0.00609792	0.0195251	0.0124597	0.00410437	0.0277631	0.00105541	0.00677221	0.0177954	0.00580475	0.00653767	0.000293169	0.00234535	0.00284374	0.000879507	0.000234535	0.00348871	0.00202287	0.00228672	0.00266784	0.00430959	0.018499	0.0208736	0	0.000469071
	0.176341	0.00747581	0.0024333	0.0134858	0.0103489	0.00252125	0.00158311	0.00392847	0.00460276	0.0162709	0.00199355	0.00724128	0.000498388	0.00219877	0.000791557	0.00146585	0.00117268	0.000791557	0.00146585	0.00222809	0.000938141	0.104691	0.0254471	0.00304896	0.0081501	0
	0.252507	0.0119027	0.00331281	0.0122545	0.00724128	0.00343008	0.00111404	0.00131926	0.00885371	0.00152448	0.00149516	0.0136324	0	0.00178833	0.00820874	0.000557021	0.000263852	0.00114336	0.00199355	0.00140721	0.000967458	0.00401642	0.0102316	0.0125183	0.00178833	0.000117268
	0.110965	0.00577543	0.00175901	0.00873644	0.0242744	0.00480797	0.00439754	0.00038112	0.00841395	0.00527704	0.000527704	0.0176195	0.00149516	0.00102609	0	0.00120199	0.00193492	0.000791557	0.00304896	0.00175901	0.000879507	0.00325418	0.0110525	0.00260921	0.000293169	0
	0.101437	0.0177954	0.047083	0.0454412	0.00850191	0.0290531	0.00231604	0.00120199	0.0211961	0.00636177	0.0176488	0.00609792	0.0015538	0.00240399	0.00260921	0.000879507	0.004163	0.00272647	0.00146585	0.00216945	0.00158311	0.00419232	0.00844327	0.00697743	0.000586338	0.000117268
	0.06309	0.0036353	0.00246262	0.00897098	0.0172383	0.00143653	0.000586338	0.0019056	0.00343008	0.0138376	0.00076224	0.00167106	0.00076224	0.00120199	0.00296101	0.000498388	0.000117268	0.0013779	0.000967458	0.000996775	0.000586338	0.00293169	0.0202873	0.01674	0.00850191	0
	0.0474934	0.0110525	0.0079742	0.0197303	0.00944005	0.00724128	0.000967458	0.00316623	0.00691879	0.00178833	0.00729991	0.00140721	0.00123131	0.00252125	0.000967458	0.00076224	0	0.00216945	0.00108473	0.00181765	0.00134858	0.00448549	0.0101437	0.0284081	0.000351803	0
	0.232219	0.00753445	0.00170038	0.0175901	0.036353	0.00284374	0.000586338	0.00114336	0.00477866	0.00425095	0.00105541	0.00477866	0.000175901	0.00296101	0.00466139	0.000644972	0.00038112	0.000791557	0.00498388	0.000996775	0.000527704	0.0093521	0.0170918	0.00867781	0.00237467	0
	0.277602	0.0385811	0.00143653	0.00489592	0.0072706	0.00246262	0.000850191	0.00445617	0.00249194	0.00167106	0.000732923	0.00114336	0.00076224	0.0144532	0.0134565	0.00222809	0	0.00293169	0.000850191	0.000879507	0.0038112	0.00222809	0.0190853	0.00249194	0.000175901	0
	0.29572	0.028496	0.000674289	0.0165641	0.00199355	0.00178833	0.000967458	0.000791557	0.00683084	0.000850191	0.000469071	0.000557021	0.000175901	0.00164175	0.00076224	0.000908824	2.93169e-05	0.0024333	0.000293169	0.000293169	0.0013779	0.0279097	0.0469364	0.00149516	0.000117268	0.00167106
	0.188361	0.0112577	0.0105248	0.0182644	0.00269716	0.00750513	0.0145705	0.00272647	0.0128994	0.012489	0.000469071	0.00167106	0.000498388	0.00131926	0.0024333	0.000439754	0.000527704	0.00196423	0.000586338	0.00131926	0.00128994	0.00999707	0.025066	0.00800352	0.000791557	0.000586338
	0.372266	0.00674289	0.00633245	0.00683084	0.00510114	0.000850191	0.000322486	0.0103489	0.00252125	0.0134271	0	0.00128994	0.000293169	0.000234535	0	0.0024333	0	0.000967458	0.00131926	0.00149516	0.000850191	0.00530636	0.0175315	0.00167106	0.000703606	0
	0.286016	0.00662562	0.00199355	0.00647904	0.00272647	0.00228672	0.000439754	0.00439754	0.00369393	0.00146585	0	0.00812079	0.00038112	0.000908824	0.0134858	0.000322486	0	0.00196423	0.000850191	0.000615655	0.000498388	0.00187628	0.0123717	0.0107593	0.00272647	0.000117268
	0.272383	0.00768103	0.00633245	0.0104955	0.0076224	0.00149516	0.00193492	0.00134858	0.00806215	0.00140721	8.79507e-05	0.00263852	0.000644972	0.000469071	0.000410437	0.000703606	0.000586338	0.000791557	0.00301964	0.00140721	0.000410437	0.000850191	0.0408091	0.00902961	0.000586338	0
	0.256083	0.110232	0.00562885	0.0114629	0.00187628	0.00856054	0.000498388	0.00246262	0.00944005	0.00269716	0.00152448	0.00111404	0.000791557	0.00202287	0.00293169	0.00038112	0.000615655	0.00351803	0.00164175	0.00211082	0.00131926	0.00123131	0.0217238	0.00598065	0.000908824	0
	0.347376	0.014805	0.00161243	0.00375257	0.00196423	0.000732923	0.000322486	0.00263852	0.00193492	0.00392847	0.000117268	0.00038112	0.000351803	0.000732923	0.00340076	0.00105541	0	0.00618587	0.00252125	0.000293169	0.00181765	0.000791557	0.0124597	0.0147757	0.00533568	5.86338e-05
	0.342656	0.0114922	0.00128994	0.0430372	0.00343008	0.004163	0.00114336	0.00357666	0.0060686	0.00386983	0.00158311	0.000117268	0.0019056	0.00126063	0.000351803	0.00076224	0	0.00228672	0.000351803	0.00131926	0.000938141	0.011375	0.0369393	0.0227792	0.0024333	0.000117268
	0.105101	0.0120786	0.00595133	0.0231897	0.00867781	0.00967458	0.000469071	0.00170038	0.024978	0.0228965	0.00794488	0.00278511	0.00791557	0.00436822	0.00671357	0.00164175	0.00404573	0.00128994	0.00134858	0.00175901	0.00120199	0.00375257	0.0277338	0.0305775	0.000967458	0.00504251
	0.192319	0.0138376	0.00688948	0.017209	0.00683084	0.00357666	0.000234535	0.00389915	0.0097039	0.0199355	0.00803283	0.00205218	0.00492524	0.00559953	0.00375257	0.00140721	0.00164175	0.00111404	0.00149516	0.00146585	0.0017297	0.010173	0.0293169	0.0270302	0.00263852	0.00158311
	0.156728	0.0119906	0.00469071	0.0254178	0.0358546	0.00627382	0.000850191	0.0019056	0.0154793	0.0155673	0.0177661	0.00184697	0.00949868	0.00234535	0.0024333	0.00266784	0.00486661	0.00170038	0.00117268	0.00196423	0.00205218	0.00938141	0.0346526	0.016652	0.000703606	0.00337145
	0.0813544	0.00428027	0.0198769	0.0143946	0.0117561	0.0038112	0.000146585	0.00234535	0.00844327	0.0181765	0.014805	0.00149516	0.00222809	0.00249194	0.0064204	0.00246262	0.00205218	0.00152448	0.00102609	0.000820874	0.00128994	0.00319554	0.019701	0.025066	0.00313691	0.00117268
	0.12404	0.01545	0.00463207	0.0155966	0.0124011	0.004163	0.00111404	0.00158311	0.0155673	0.012489	0.0105541	0.00325418	0.00861917	0.00498388	0.00263852	0.00501319	0.00196423	0.00120199	0.00108473	0.00263852	0.00199355	0.00348871	0.0219291	0.011287	0.000674289	0.00472002
	0.16265	0.0101437	0.00785693	0.0132512	0.0171211	0.00442685	0.000410437	0.00134858	0.0105541	0.0156259	0.00882439	0.00152448	0.00401642	0.00105541	0.00266784	0.00102609	0.00211082	0.00120199	0.00161243	0.0013779	0.00120199	0.00404573	0.0188215	0.0641747	0.000908824	0.00128994
	0.118059	0.00891234	0	0.00653767	0.00384052	0.00149516	0.00222809	0.0074465	0.00633245	0.00879507	0.00677221	0.000615655	0.00111404	0.000674289	0.00131926	0.00178833	2.93169e-05	0.000410437	0.00193492	0.00152448	0.000703606	0.00296101	0.0103196	0.00586338	0.000293169	0.00425095
	0.0968924	0.0165054	0.00117268	0.020903	0.0164761	0.00621519	0.000967458	0.00105541	0.01674	0.0195251	0.00782762	0.00240399	0.00612724	0.00472002	0.00448549	0.00158311	0.00392847	0.00102609	0.00149516	0.00196423	0.00108473	0.00252125	0.0230724	0.14978	0.00246262	0.0013779
	0.122076	0.0636177	0.000234535	0.00454412	0.00486661	0.000996775	0.000175901	0.0253005	0.00237467	0.00973322	0.00375257	0.000557021	0.000293169	0.000879507	0.00469071	0.000322486	0	0.00237467	0.000908824	0.000263852	0.000439754	0.00234535	0.00706538	0.00422164	0	0.000850191
	0.157285	0.0165641	0.000293169	0.0284374	0.0443272	0.0043389	0.00205218	0.00187628	0.0188215	0.0140428	0.0174729	0.00164175	0.0150689	0.00378188	0.00128994	0.00275579	0.00513046	0.0017297	0.000908824	0.00249194	0.00231604	0.00486661	0.0369686	0.0413662	0.0036353	0.0022574
	0.148285	0.0110232	0.00357666	0.0107886	0.00131926	0.00474934	0.000410437	0.0131926	0.00876576	0.0013779	0.00422164	0.000615655	0.00120199	0.000410437	0.000410437	0.000644972	2.93169e-05	0.000527704	0.000674289	0.000527704	0.000234535	0.0486368	0.0224861	0.00999707	0.000996775	0.00322486
	0.116183	0.0225154	0.00117268	0.0161536	0.0187042	0.00105541	0.0015538	0.000850191	0.0226327	0.0105248	0.0102609	0.00278511	0.0149516	0.00425095	0.00123131	0.00882439	0.00216945	0.00102609	0.00120199	0.00386983	0.0019056	0.00158311	0.0210789	0.0388742	0.00266784	0.00545295
	0.134653	0.0132219	0.000938141	0.0138962	0.023131	0.00181765	0.0013779	0.00120199	0.00888303	0.0122252	0.00812079	0.000938141	0.00551158	0.00175901	0.00175901	0.0015538	0.0024333	0.00076224	0.00143653	0.00149516	0.00123131	0.00146585	0.0169159	0.13304	0.00272647	0.000908824
	0.143975	0.00510114	0	0.00161243	0	0.00184697	0	0.00718264	0.00419232	0.00284374	0	0.00205218	0	0.00123131	0.000351803	5.86338e-05	0	0	0.000234535	0.00102609	0	0	0.00955731	0.000117268	0.000674289	0.00545295
	0.013134	0.00105541	0	0.000322486	0.00164175	2.93169e-05	5.86338e-05	0.000146585	5.86338e-05	0.000527704	0.000967458	0	0	0	0	0	0	0	2.93169e-05	0	0	0	0.00131926	5.86338e-05	0.0306362	0.000146585
	0.102111	0.0224861	0	0.000117268	0.000908824	0.000146585	0	0.00211082	5.86338e-05	0	0	0	0	0.00149516	0.00539431	0	0	0.000527704	0.00120199	0.000557021	0.000175901	0	0.00463207	0.000791557	0.000527704	0.000967458
	0.0275286	0.00724128	0	0.0134565	0.00753445	0.000351803	0	0.000205218	0.00161243	0.000351803	0.0013779	0.00199355	0.000175901	0.000820874	0	0.000351803	0.000293169	0.000293169	0.00108473	0.0013779	8.79507e-05	0.000967458	0.00659631	0.000322486	0.00117268	0.000410437
	0.0204632	0.0013779	0	0.00697743	0.00193492	0.000205218	0.000117268	0.000498388	0.000644972	0.000791557	0.000644972	0	0.000117268	0.000293169	0	0.000293169	0.00146585	0	5.86338e-05	0.000410437	0	0	0.00117268	0.000175901	0.0169745	0.000469071
	0.0359719	0.00117268	0	0.00290237	0.000527704	0.000263852	0	0.000410437	0.00231604	0.000527704	0.000234535	0.000293169	0.00114336	0.000234535	0	0.000175901	5.86338e-05	0.000791557	0.000351803	0.000469071	0	0.000351803	0.00351803	0.000351803	0.0864556	0.00656699
	0.208824	0.00199355	0	0.00134858	0.00117268	0	5.86338e-05	0	0.000410437	0.0015538	0.00123131	0.000234535	0	0.000791557	0	0	0.000117268	5.86338e-05	0.00111404	0.000263852	0	0	0.00442685	0.000234535	0.0428906	0.000410437
	0.152741	0.00228672	0	0.00287306	0.0143946	0.00196423	0.0013779	0	0.00252125	0.00621519	0.00410437	0.00401642	0.000908824	0.000527704	0.000586338	0.00108473	0.000791557	0.000175901	0.000850191	0.00161243	0	0.000586338	0.0357666	0.00105541	0.0531223	0.00193492
	0.00841395	0.00354735	0	0.000469071	0.0024333	0	0	0.000351803	0.000117268	0	0.000117268	0	0	0.000410437	0.00293169	0.000410437	0	0.000498388	0	0.00076224	0.000469071	0.000293169	0.00128994	0.000351803	0.000674289	0.00126063
	0.226737	0.00313691	0	0	0.000234535	5.86338e-05	0	0.000175901	0.000263852	0.000850191	0	0.000205218	0.000850191	0.000410437	0	0	2.93169e-05	0.000117268	0.000175901	0.000293169	0	0.000234535	0.0126942	0.00196423	0.000527704	0.00170038
	0.126444	0.00334213	0.000469071	0.000234535	0.00216945	0	0	0.000469071	0.000234535	0.023131	0	0.000205218	5.86338e-05	0.000117268	0	0	0	0	0	0.000644972	0	0.000644972	0.0211375	0.000527704	0.000527704	0.00246262
	0.00961595	0.000175901	0	0	0.000586338	0	0	0	0	0.00123131	0	0	0	0.000293169	0.00293169	0	0	2.93169e-05	0.000498388	0.000117268	0	0.000117268	0.123512	0.000234535	0.000527704	0.00322486
	0.132483	0.00759308	0	0.000439754	0.000469071	0.000175901	0	0.000469071	0.000527704	0.00152448	5.86338e-05	0.000410437	0.000117268	0.000146585	0.00791557	0	5.86338e-05	0.000908824	0.000175901	0.000175901	0.000175901	0.000674289	0.00521841	0.00134858	0.000967458	0.00161243
	0.0212548	0.00187628	0	0.000732923	0.00445617	0.000293169	0	0.000263852	0.000469071	0.00703606	0.000791557	0.000263852	0.000263852	0	0.000351803	0	0	0	0.00038112	0.000117268	5.86338e-05	0.000498388	0.00568748	0.000527704	0.00228672	0.00756376
	0.433216	0.0038112	0	0.000263852	0.000674289	0	0	0.000410437	0	0.000908824	8.79507e-05	0.000117268	0.00146585	0.000263852	0.000527704	5.86338e-05	5.86338e-05	0	0.000117268	0.000117268	0	0.00076224	0.00724128	0.000674289	0.000820874	0.0715626
	0.224011	0.00800352	0.000351803	0.0024333	0.00577543	0.000527704	0	0.000234535	0.00211082	0.00955731	0.000234535	0.00515978	0.00255057	0.000732923	0.000410437	0.000175901	5.86338e-05	0.000263852	0.00149516	0.000644972	0.000175901	0.0281442	0.022105	0.0237174	0.0104955	0.00375257
	0.319056	0.00548226	0	0.000439754	0.000469071	5.86338e-05	0.000439754	0	0.000117268	0.000527704	0.000205218	0.000175901	0.00299033	0.000175901	0.00765172	0.000146585	5.86338e-05	0.000293169	0.000469071	0.000205218	0	0.000410437	0.0015538	0.00237467	0.202257	0.0296101
	0.0326884	0.00439754	0	0.00580475	0.00477866	0.00161243	0	5.86338e-05	0.00263852	0.0236001	0.00709469	0.00222809	0.000820874	0.000615655	0	0	0.000439754	0.000117268	0.000820874	0.000644972	0.000205218	0.013134	0.0240399	0.000732923	0.0457051	0.0169452
	0.0161829	0.000498388	0	0.00202287	0.00492524	0.004163	0.00131926	0	0.00134858	0.0108473	0	0.0055409	0.000146585	0.000322486	0	0.000615655	0.00219877	0	0.00076224	0.000175901	5.86338e-05	0.000351803	0.00598065	0.000644972	0.014248	0.00809147
	0.0783934	0.00161243	0.000351803	0.000351803	0.00304896	0	0	0.00038112	0.000175901	0	5.86338e-05	0	0	0.000234535	0.000791557	0.000175901	0	0	5.86338e-05	0	0.000175901	0	0.00436822	0.000850191	0.0164761	0.0024333
	0.0188801	0.00149516	0	0.00542363	0.000527704	0.00513046	0	0.00328349	0.00662562	0.00709469	0.00266784	0.00322486	0.000293169	0.00668426	0.000967458	0.000293169	0.00167106	0	0.00158311	0.000469071	0.000234535	0.000996775	0.0679273	0.0129874	0.000850191	0.0281736
	0.0625623	0.00985048	0	0.0107007	0.00111404	0.000879507	0	0.000175901	0.00926415	0	0.00108473	0.00612724	0	0.000527704	0.00178833	0.000322486	0.00688948	0.00170038	2.93169e-05	0	0.000293169	0.0024333	0.00278511	0.0102609	0.000293169	0.000469071
	0.196629	0.0186749	0.000732923	0.00105541	0.00559953	2.93169e-05	0	0.000293169	0.0112577	0.000351803	0	0.000322486	0	0.000908824	0.00161243	0.000351803	0	0.00266784	5.86338e-05	0	0.00175901	0	0.0151275	0.0293755	0.00114336	0.00445617
	0.157754	0.00301964	0	0.00117268	0.00392847	0.00128994	0	0.000175901	0.000469071	0.00196423	0.00076224	0.00128994	0.000263852	0.00140721	0.00307828	0.000263852	0	0.000293169	0.000175901	0.000117268	5.86338e-05	0.00369393	0.0144532	0.0852829	0.249634	0.000469071
	0.111111	0.00908824	0.000674289	0.00454412	0.00847259	0.00257989	0	0.000322486	0.00366461	0.0247435	2.93169e-05	8.79507e-05	0.000293169	0.00301964	0.00175901	0.0015538	5.86338e-05	0.00076224	0.0015538	0.00134858	0.000234535	0.0122838	0.0230724	0.0295808	0.0350923	0.000351803
	0.0962768	0.0022574	0.00149516	0.00255057	0.00354735	0.000175901	0	0.000263852	0.00375257	0.00299033	0.000175901	0	0.00214013	0.00123131	0.000410437	0.000175901	0	0.000351803	0.000410437	0.00128994	0.000557021	0.00386983	0.0356787	0.0658165	0.00533568	0.000234535
	0.138347	0.0246848	0.000293169	0.00513046	0.0121372	0.000586338	0.000615655	0	0	0.000850191	2.93169e-05	0.000469071	0	0.00196423	0.00199355	0.0017297	0.000234535	0.000439754	0.000615655	0.000586338	0.000732923	0	0.00990912	0.0124304	0	0.00117268
	0.131193	0.00691879	0	0.000879507	0.00474934	0.000175901	0	0.000175901	0.00114336	0.00211082	5.86338e-05	0	8.79507e-05	0.000293169	0.000850191	0.000674289	0	0.000674289	0.000146585	0.000351803	0.000263852	0.054207	0.00477866	0.108179	0.00574612	0.00237467
	k__Bacteria;p__Bacteroidota;c__Bacteroidia;o__Bacteroidales;f__Bacteroidaceae;g__Bacteroides;	k__Bacteria;p__Bacteroidota;c__Bacteroidia;o__Bacteroidales;f__Tannerellaceae;g__Parabacteroides;	k__Bacteria;p__Proteobacteria;c__Gammaproteobacteria;o__Enterobacterales;f__Enterobacteriaceae;g__Klebsiella;	k__Bacteria;p__Firmicutes;c__Clostridia;o__Oscillospirales;f__Eubacterium_coprostanoligenes_group;g__Eubacterium_coprostanoligenes_group;	k__Bacteria;p__Firmicutes;c__Clostridia;o__Lachnospirales;f__Lachnospiraceae;g__Lachnospiraceae_NK4A136_group;	k__Bacteria;p__Firmicutes;c__Clostridia;o__Oscillospirales;f__Oscillospiraceae;g__UCG-005;	k__Bacteria;p__Bacteroidota;c__Bacteroidia;o__Bacteroidales;f__Barnesiellaceae;g__Coprobacter;	k__Bacteria;p__Firmicutes;c__Clostridia;o__Peptostreptococcales-Tissierellales;f__Peptostreptococcaceae;g__Intestinibacter;	k__Bacteria;p__Firmicutes;c__Clostridia;o__Oscillospirales;f__Oscillospiraceae;g__UCG-002;	k__Bacteria;p__Firmicutes;c__Clostridia;o__Lachnospirales;f__Lachnospiraceae;g__Eubacterium_eligens_group;	k__Bacteria;p__Firmicutes;c__Clostridia;o__Lachnospirales;f__Lachnospiraceae;g__Eubacterium_ruminantium_group;	k__Bacteria;p__Firmicutes;c__Clostridia;o__Christensenellales;f__Christensenellaceae;g__Christensenellaceae_R-7_group;	k__Bacteria;p__Bacteroidota;c__Bacteroidia;o__Bacteroidales;f__Barnesiellaceae;g__Barnesiella;	k__Bacteria;p__Firmicutes;c__Clostridia;o__Oscillospirales;f__Ruminococcaceae;g__Incertae_Sedis;	k__Bacteria;p__Firmicutes;c__Clostridia;o__Lachnospirales;f__Lachnospiraceae;g__Ruminococcus_gnavus_group;	k__Bacteria;p__Firmicutes;c__Clostridia;o__Oscillospirales;f__Oscillospiraceae;g__Colidextribacter;	k__Bacteria;p__Firmicutes;c__Clostridia;o__Oscillospirales;f__UCG-010;g__UCG-010;	k__Bacteria;p__Firmicutes;c__Clostridia;o__Oscillospirales;f__Oscillospiraceae;g__Flavonifractor;	k__Bacteria;p__Firmicutes;c__Clostridia;o__Lachnospirales;f__Lachnospiraceae;g__Lachnospiraceae_UCG-010;	k__Bacteria;p__Firmicutes;c__Clostridia;o__Oscillospirales;f__Oscillospiraceae;g__UCG-003;	k__Bacteria;p__Firmicutes;c__Clostridia;o__Oscillospirales;f__Oscillospiraceae;g__Oscillibacter;	k__Bacteria;p__Firmicutes;c__Clostridia;o__Oscillospirales;f__Ruminococcaceae;g__CAG-352;	k__Bacteria;p__Firmicutes;c__Clostridia;o__Oscillospirales;f__Ruminococcaceae;g__Subdoligranulum;	k__Bacteria;p__Proteobacteria;c__Gammaproteobacteria;o__Enterobacterales;f__Enterobacteriaceae;g__Escherichia-Shigella;	k__Bacteria;p__Firmicutes;c__Negativicutes;o__Veillonellales-Selenomonadales;f__Selenomonadaceae;g__Megamonas;	k__Bacteria;p__Actinobacteriota;c__Coriobacteriia;o__Coriobacteriales;f__Coriobacteriaceae;g__Collinsella;
	Bacteroides	Parabacteroides	Klebsiella	Eubacterium_coprostanoligenes_group	Lachnospiraceae_NK4A136_group	UCG-005	Coprobacter	Intestinibacter	UCG-002	Eubacterium_eligens_group	Eubacterium_ruminantium_group	Christensenellaceae_R-7_group	Barnesiella	Incertae_Sedis	Ruminococcus_gnavus_group	Colidextribacter	UCG-010	Flavonifractor	Lachnospiraceae_UCG-010	UCG-003	Oscillibacter	CAG-352	Subdoligranulum	Escherichia-Shigella	Megamonas	Collinsella
	0.282996	0.0374963	0.00609792	0.0195251	0.0124597	0.00410437	0.0277631	0.00105541	0.00677221	0.0177954	0.00580475	0.00653767	0.000293169	0.00234535	0.00284374	0.000879507	0.000234535	0.00348871	0.00202287	0.00228672	0.00266784	0.00430959	0.018499	0.0208736	0	0.000469071
	0.176341	0.00747581	0.0024333	0.0134858	0.0103489	0.00252125	0.00158311	0.00392847	0.00460276	0.0162709	0.00199355	0.00724128	0.000498388	0.00219877	0.000791557	0.00146585	0.00117268	0.000791557	0.00146585	0.00222809	0.000938141	0.104691	0.0254471	0.00304896	0.0081501	0
	0.252507	0.0119027	0.00331281	0.0122545	0.00724128	0.00343008	0.00111404	0.00131926	0.00885371	0.00152448	0.00149516	0.0136324	0	0.00178833	0.00820874	0.000557021	0.000263852	0.00114336	0.00199355	0.00140721	0.000967458	0.00401642	0.0102316	0.0125183	0.00178833	0.000117268
	0.110965	0.00577543	0.00175901	0.00873644	0.0242744	0.00480797	0.00439754	0.00038112	0.00841395	0.00527704	0.000527704	0.0176195	0.00149516	0.00102609	0	0.00120199	0.00193492	0.000791557	0.00304896	0.00175901	0.000879507	0.00325418	0.0110525	0.00260921	0.000293169	0
	0.101437	0.0177954	0.047083	0.0454412	0.00850191	0.0290531	0.00231604	0.00120199	0.0211961	0.00636177	0.0176488	0.00609792	0.0015538	0.00240399	0.00260921	0.000879507	0.004163	0.00272647	0.00146585	0.00216945	0.00158311	0.00419232	0.00844327	0.00697743	0.000586338	0.000117268
	0.06309	0.0036353	0.00246262	0.00897098	0.0172383	0.00143653	0.000586338	0.0019056	0.00343008	0.0138376	0.00076224	0.00167106	0.00076224	0.00120199	0.00296101	0.000498388	0.000117268	0.0013779	0.000967458	0.000996775	0.000586338	0.00293169	0.0202873	0.01674	0.00850191	0
	0.0474934	0.0110525	0.0079742	0.0197303	0.00944005	0.00724128	0.000967458	0.00316623	0.00691879	0.00178833	0.00729991	0.00140721	0.00123131	0.00252125	0.000967458	0.00076224	0	0.00216945	0.00108473	0.00181765	0.00134858	0.00448549	0.0101437	0.0284081	0.000351803	0
	0.232219	0.00753445	0.00170038	0.0175901	0.036353	0.00284374	0.000586338	0.00114336	0.00477866	0.00425095	0.00105541	0.00477866	0.000175901	0.00296101	0.00466139	0.000644972	0.00038112	0.000791557	0.00498388	0.000996775	0.000527704	0.0093521	0.0170918	0.00867781	0.00237467	0
	0.277602	0.0385811	0.00143653	0.00489592	0.0072706	0.00246262	0.000850191	0.00445617	0.00249194	0.00167106	0.000732923	0.00114336	0.00076224	0.0144532	0.0134565	0.00222809	0	0.00293169	0.000850191	0.000879507	0.0038112	0.00222809	0.0190853	0.00249194	0.000175901	0
	0.29572	0.028496	0.000674289	0.0165641	0.00199355	0.00178833	0.000967458	0.000791557	0.00683084	0.000850191	0.000469071	0.000557021	0.000175901	0.00164175	0.00076224	0.000908824	2.93169e-05	0.0024333	0.000293169	0.000293169	0.0013779	0.0279097	0.0469364	0.00149516	0.000117268	0.00167106
	0.188361	0.0112577	0.0105248	0.0182644	0.00269716	0.00750513	0.0145705	0.00272647	0.0128994	0.012489	0.000469071	0.00167106	0.000498388	0.00131926	0.0024333	0.000439754	0.000527704	0.00196423	0.000586338	0.00131926	0.00128994	0.00999707	0.025066	0.00800352	0.000791557	0.000586338
	0.372266	0.00674289	0.00633245	0.00683084	0.00510114	0.000850191	0.000322486	0.0103489	0.00252125	0.0134271	0	0.00128994	0.000293169	0.000234535	0	0.0024333	0	0.000967458	0.00131926	0.00149516	0.000850191	0.00530636	0.0175315	0.00167106	0.000703606	0
	0.286016	0.00662562	0.00199355	0.00647904	0.00272647	0.00228672	0.000439754	0.00439754	0.00369393	0.00146585	0	0.00812079	0.00038112	0.000908824	0.0134858	0.000322486	0	0.00196423	0.000850191	0.000615655	0.000498388	0.00187628	0.0123717	0.0107593	0.00272647	0.000117268
	0.272383	0.00768103	0.00633245	0.0104955	0.0076224	0.00149516	0.00193492	0.00134858	0.00806215	0.00140721	8.79507e-05	0.00263852	0.000644972	0.000469071	0.000410437	0.000703606	0.000586338	0.000791557	0.00301964	0.00140721	0.000410437	0.000850191	0.0408091	0.00902961	0.000586338	0
	0.256083	0.110232	0.00562885	0.0114629	0.00187628	0.00856054	0.000498388	0.00246262	0.00944005	0.00269716	0.00152448	0.00111404	0.000791557	0.00202287	0.00293169	0.00038112	0.000615655	0.00351803	0.00164175	0.00211082	0.00131926	0.00123131	0.0217238	0.00598065	0.000908824	0
	0.347376	0.014805	0.00161243	0.00375257	0.00196423	0.000732923	0.000322486	0.00263852	0.00193492	0.00392847	0.000117268	0.00038112	0.000351803	0.000732923	0.00340076	0.00105541	0	0.00618587	0.00252125	0.000293169	0.00181765	0.000791557	0.0124597	0.0147757	0.00533568	5.86338e-05
	0.342656	0.0114922	0.00128994	0.0430372	0.00343008	0.004163	0.00114336	0.00357666	0.0060686	0.00386983	0.00158311	0.000117268	0.0019056	0.00126063	0.000351803	0.00076224	0	0.00228672	0.000351803	0.00131926	0.000938141	0.011375	0.0369393	0.0227792	0.0024333	0.000117268
	0.105101	0.0120786	0.00595133	0.0231897	0.00867781	0.00967458	0.000469071	0.00170038	0.024978	0.0228965	0.00794488	0.00278511	0.00791557	0.00436822	0.00671357	0.00164175	0.00404573	0.00128994	0.00134858	0.00175901	0.00120199	0.00375257	0.0277338	0.0305775	0.000967458	0.00504251
	0.192319	0.0138376	0.00688948	0.017209	0.00683084	0.00357666	0.000234535	0.00389915	0.0097039	0.0199355	0.00803283	0.00205218	0.00492524	0.00559953	0.00375257	0.00140721	0.00164175	0.00111404	0.00149516	0.00146585	0.0017297	0.010173	0.0293169	0.0270302	0.00263852	0.00158311
	0.156728	0.0119906	0.00469071	0.0254178	0.0358546	0.00627382	0.000850191	0.0019056	0.0154793	0.0155673	0.0177661	0.00184697	0.00949868	0.00234535	0.0024333	0.00266784	0.00486661	0.00170038	0.00117268	0.00196423	0.00205218	0.00938141	0.0346526	0.016652	0.000703606	0.00337145
	0.0813544	0.00428027	0.0198769	0.0143946	0.0117561	0.0038112	0.000146585	0.00234535	0.00844327	0.0181765	0.014805	0.00149516	0.00222809	0.00249194	0.0064204	0.00246262	0.00205218	0.00152448	0.00102609	0.000820874	0.00128994	0.00319554	0.019701	0.025066	0.00313691	0.00117268
	0.12404	0.01545	0.00463207	0.0155966	0.0124011	0.004163	0.00111404	0.00158311	0.0155673	0.012489	0.0105541	0.00325418	0.00861917	0.00498388	0.00263852	0.00501319	0.00196423	0.00120199	0.00108473	0.00263852	0.00199355	0.00348871	0.0219291	0.011287	0.000674289	0.00472002
	0.16265	0.0101437	0.00785693	0.0132512	0.0171211	0.00442685	0.000410437	0.00134858	0.0105541	0.0156259	0.00882439	0.00152448	0.00401642	0.00105541	0.00266784	0.00102609	0.00211082	0.00120199	0.00161243	0.0013779	0.00120199	0.00404573	0.0188215	0.0641747	0.000908824	0.00128994
	0.118059	0.00891234	0	0.00653767	0.00384052	0.00149516	0.00222809	0.0074465	0.00633245	0.00879507	0.00677221	0.000615655	0.00111404	0.000674289	0.00131926	0.00178833	2.93169e-05	0.000410437	0.00193492	0.00152448	0.000703606	0.00296101	0.0103196	0.00586338	0.000293169	0.00425095
	0.0968924	0.0165054	0.00117268	0.020903	0.0164761	0.00621519	0.000967458	0.00105541	0.01674	0.0195251	0.00782762	0.00240399	0.00612724	0.00472002	0.00448549	0.00158311	0.00392847	0.00102609	0.00149516	0.00196423	0.00108473	0.00252125	0.0230724	0.14978	0.00246262	0.0013779
	0.122076	0.0636177	0.000234535	0.00454412	0.00486661	0.000996775	0.000175901	0.0253005	0.00237467	0.00973322	0.00375257	0.000557021	0.000293169	0.000879507	0.00469071	0.000322486	0	0.00237467	0.000908824	0.000263852	0.000439754	0.00234535	0.00706538	0.00422164	0	0.000850191
	0.157285	0.0165641	0.000293169	0.0284374	0.0443272	0.0043389	0.00205218	0.00187628	0.0188215	0.0140428	0.0174729	0.00164175	0.0150689	0.00378188	0.00128994	0.00275579	0.00513046	0.0017297	0.000908824	0.00249194	0.00231604	0.00486661	0.0369686	0.0413662	0.0036353	0.0022574
	0.148285	0.0110232	0.00357666	0.0107886	0.00131926	0.00474934	0.000410437	0.0131926	0.00876576	0.0013779	0.00422164	0.000615655	0.00120199	0.000410437	0.000410437	0.000644972	2.93169e-05	0.000527704	0.000674289	0.000527704	0.000234535	0.0486368	0.0224861	0.00999707	0.000996775	0.00322486
	0.116183	0.0225154	0.00117268	0.0161536	0.0187042	0.00105541	0.0015538	0.000850191	0.0226327	0.0105248	0.0102609	0.00278511	0.0149516	0.00425095	0.00123131	0.00882439	0.00216945	0.00102609	0.00120199	0.00386983	0.0019056	0.00158311	0.0210789	0.0388742	0.00266784	0.00545295
	0.134653	0.0132219	0.000938141	0.0138962	0.023131	0.00181765	0.0013779	0.00120199	0.00888303	0.0122252	0.00812079	0.000938141	0.00551158	0.00175901	0.00175901	0.0015538	0.0024333	0.00076224	0.00143653	0.00149516	0.00123131	0.00146585	0.0169159	0.13304	0.00272647	0.000908824
	0.143975	0.00510114	0	0.00161243	0	0.00184697	0	0.00718264	0.00419232	0.00284374	0	0.00205218	0	0.00123131	0.000351803	5.86338e-05	0	0	0.000234535	0.00102609	0	0	0.00955731	0.000117268	0.000674289	0.00545295
	0.013134	0.00105541	0	0.000322486	0.00164175	2.93169e-05	5.86338e-05	0.000146585	5.86338e-05	0.000527704	0.000967458	0	0	0	0	0	0	0	2.93169e-05	0	0	0	0.00131926	5.86338e-05	0.0306362	0.000146585
	0.102111	0.0224861	0	0.000117268	0.000908824	0.000146585	0	0.00211082	5.86338e-05	0	0	0	0	0.00149516	0.00539431	0	0	0.000527704	0.00120199	0.000557021	0.000175901	0	0.00463207	0.000791557	0.000527704	0.000967458
	0.0275286	0.00724128	0	0.0134565	0.00753445	0.000351803	0	0.000205218	0.00161243	0.000351803	0.0013779	0.00199355	0.000175901	0.000820874	0	0.000351803	0.000293169	0.000293169	0.00108473	0.0013779	8.79507e-05	0.000967458	0.00659631	0.000322486	0.00117268	0.000410437
	0.0204632	0.0013779	0	0.00697743	0.00193492	0.000205218	0.000117268	0.000498388	0.000644972	0.000791557	0.000644972	0	0.000117268	0.000293169	0	0.000293169	0.00146585	0	5.86338e-05	0.000410437	0	0	0.00117268	0.000175901	0.0169745	0.000469071
	0.0359719	0.00117268	0	0.00290237	0.000527704	0.000263852	0	0.000410437	0.00231604	0.000527704	0.000234535	0.000293169	0.00114336	0.000234535	0	0.000175901	5.86338e-05	0.000791557	0.000351803	0.000469071	0	0.000351803	0.00351803	0.000351803	0.0864556	0.00656699
	0.208824	0.00199355	0	0.00134858	0.00117268	0	5.86338e-05	0	0.000410437	0.0015538	0.00123131	0.000234535	0	0.000791557	0	0	0.000117268	5.86338e-05	0.00111404	0.000263852	0	0	0.00442685	0.000234535	0.0428906	0.000410437
	0.152741	0.00228672	0	0.00287306	0.0143946	0.00196423	0.0013779	0	0.00252125	0.00621519	0.00410437	0.00401642	0.000908824	0.000527704	0.000586338	0.00108473	0.000791557	0.000175901	0.000850191	0.00161243	0	0.000586338	0.0357666	0.00105541	0.0531223	0.00193492
	0.00841395	0.00354735	0	0.000469071	0.0024333	0	0	0.000351803	0.000117268	0	0.000117268	0	0	0.000410437	0.00293169	0.000410437	0	0.000498388	0	0.00076224	0.000469071	0.000293169	0.00128994	0.000351803	0.000674289	0.00126063
	0.226737	0.00313691	0	0	0.000234535	5.86338e-05	0	0.000175901	0.000263852	0.000850191	0	0.000205218	0.000850191	0.000410437	0	0	2.93169e-05	0.000117268	0.000175901	0.000293169	0	0.000234535	0.0126942	0.00196423	0.000527704	0.00170038
	0.126444	0.00334213	0.000469071	0.000234535	0.00216945	0	0	0.000469071	0.000234535	0.023131	0	0.000205218	5.86338e-05	0.000117268	0	0	0	0	0	0.000644972	0	0.000644972	0.0211375	0.000527704	0.000527704	0.00246262
	0.00961595	0.000175901	0	0	0.000586338	0	0	0	0	0.00123131	0	0	0	0.000293169	0.00293169	0	0	2.93169e-05	0.000498388	0.000117268	0	0.000117268	0.123512	0.000234535	0.000527704	0.00322486
	0.132483	0.00759308	0	0.000439754	0.000469071	0.000175901	0	0.000469071	0.000527704	0.00152448	5.86338e-05	0.000410437	0.000117268	0.000146585	0.00791557	0	5.86338e-05	0.000908824	0.000175901	0.000175901	0.000175901	0.000674289	0.00521841	0.00134858	0.000967458	0.00161243
	0.0212548	0.00187628	0	0.000732923	0.00445617	0.000293169	0	0.000263852	0.000469071	0.00703606	0.000791557	0.000263852	0.000263852	0	0.000351803	0	0	0	0.00038112	0.000117268	5.86338e-05	0.000498388	0.00568748	0.000527704	0.00228672	0.00756376
	0.433216	0.0038112	0	0.000263852	0.000674289	0	0	0.000410437	0	0.000908824	8.79507e-05	0.000117268	0.00146585	0.000263852	0.000527704	5.86338e-05	5.86338e-05	0	0.000117268	0.000117268	0	0.00076224	0.00724128	0.000674289	0.000820874	0.0715626
	0.224011	0.00800352	0.000351803	0.0024333	0.00577543	0.000527704	0	0.000234535	0.00211082	0.00955731	0.000234535	0.00515978	0.00255057	0.000732923	0.000410437	0.000175901	5.86338e-05	0.000263852	0.00149516	0.000644972	0.000175901	0.0281442	0.022105	0.0237174	0.0104955	0.00375257
	0.319056	0.00548226	0	0.000439754	0.000469071	5.86338e-05	0.000439754	0	0.000117268	0.000527704	0.000205218	0.000175901	0.00299033	0.000175901	0.00765172	0.000146585	5.86338e-05	0.000293169	0.000469071	0.000205218	0	0.000410437	0.0015538	0.00237467	0.202257	0.0296101
	0.0326884	0.00439754	0	0.00580475	0.00477866	0.00161243	0	5.86338e-05	0.00263852	0.0236001	0.00709469	0.00222809	0.000820874	0.000615655	0	0	0.000439754	0.000117268	0.000820874	0.000644972	0.000205218	0.013134	0.0240399	0.000732923	0.0457051	0.0169452
	0.0161829	0.000498388	0	0.00202287	0.00492524	0.004163	0.00131926	0	0.00134858	0.0108473	0	0.0055409	0.000146585	0.000322486	0	0.000615655	0.00219877	0	0.00076224	0.000175901	5.86338e-05	0.000351803	0.00598065	0.000644972	0.014248	0.00809147
	0.0783934	0.00161243	0.000351803	0.000351803	0.00304896	0	0	0.00038112	0.000175901	0	5.86338e-05	0	0	0.000234535	0.000791557	0.000175901	0	0	5.86338e-05	0	0.000175901	0	0.00436822	0.000850191	0.0164761	0.0024333
	0.0188801	0.00149516	0	0.00542363	0.000527704	0.00513046	0	0.00328349	0.00662562	0.00709469	0.00266784	0.00322486	0.000293169	0.00668426	0.000967458	0.000293169	0.00167106	0	0.00158311	0.000469071	0.000234535	0.000996775	0.0679273	0.0129874	0.000850191	0.0281736
	0.0625623	0.00985048	0	0.0107007	0.00111404	0.000879507	0	0.000175901	0.00926415	0	0.00108473	0.00612724	0	0.000527704	0.00178833	0.000322486	0.00688948	0.00170038	2.93169e-05	0	0.000293169	0.0024333	0.00278511	0.0102609	0.000293169	0.000469071
	0.196629	0.0186749	0.000732923	0.00105541	0.00559953	2.93169e-05	0	0.000293169	0.0112577	0.000351803	0	0.000322486	0	0.000908824	0.00161243	0.000351803	0	0.00266784	5.86338e-05	0	0.00175901	0	0.0151275	0.0293755	0.00114336	0.00445617
	0.157754	0.00301964	0	0.00117268	0.00392847	0.00128994	0	0.000175901	0.000469071	0.00196423	0.00076224	0.00128994	0.000263852	0.00140721	0.00307828	0.000263852	0	0.000293169	0.000175901	0.000117268	5.86338e-05	0.00369393	0.0144532	0.0852829	0.249634	0.000469071
	0.111111	0.00908824	0.000674289	0.00454412	0.00847259	0.00257989	0	0.000322486	0.00366461	0.0247435	2.93169e-05	8.79507e-05	0.000293169	0.00301964	0.00175901	0.0015538	5.86338e-05	0.00076224	0.0015538	0.00134858	0.000234535	0.0122838	0.0230724	0.0295808	0.0350923	0.000351803
	0.0962768	0.0022574	0.00149516	0.00255057	0.00354735	0.000175901	0	0.000263852	0.00375257	0.00299033	0.000175901	0	0.00214013	0.00123131	0.000410437	0.000175901	0	0.000351803	0.000410437	0.00128994	0.000557021	0.00386983	0.0356787	0.0658165	0.00533568	0.000234535
	0.138347	0.0246848	0.000293169	0.00513046	0.0121372	0.000586338	0.000615655	0	0	0.000850191	2.93169e-05	0.000469071	0	0.00196423	0.00199355	0.0017297	0.000234535	0.000439754	0.000615655	0.000586338	0.000732923	0	0.00990912	0.0124304	0	0.00117268
	0.131193	0.00691879	0	0.000879507	0.00474934	0.000175901	0	0.000175901	0.00114336	0.00211082	5.86338e-05	0	8.79507e-05	0.000293169	0.000850191	0.000674289	0	0.000674289	0.000146585	0.000351803	0.000263852	0.054207	0.00477866	0.108179	0.00574612	0.00237467
	k__Bacteria;p__Bacteroidota;c__Bacteroidia;o__Bacteroidales;f__Bacteroidaceae;g__Bacteroides;	k__Bacteria;p__Bacteroidota;c__Bacteroidia;o__Bacteroidales;f__Tannerellaceae;g__Parabacteroides;	k__Bacteria;p__Proteobacteria;c__Gammaproteobacteria;o__Enterobacterales;f__Enterobacteriaceae;g__Klebsiella;	k__Bacteria;p__Firmicutes;c__Clostridia;o__Oscillospirales;f__Eubacterium_coprostanoligenes_group;g__Eubacterium_coprostanoligenes_group;	k__Bacteria;p__Firmicutes;c__Clostridia;o__Lachnospirales;f__Lachnospiraceae;g__Lachnospiraceae_NK4A136_group;	k__Bacteria;p__Firmicutes;c__Clostridia;o__Oscillospirales;f__Oscillospiraceae;g__UCG-005;	k__Bacteria;p__Bacteroidota;c__Bacteroidia;o__Bacteroidales;f__Barnesiellaceae;g__Coprobacter;	k__Bacteria;p__Firmicutes;c__Clostridia;o__Peptostreptococcales-Tissierellales;f__Peptostreptococcaceae;g__Intestinibacter;	k__Bacteria;p__Firmicutes;c__Clostridia;o__Oscillospirales;f__Oscillospiraceae;g__UCG-002;	k__Bacteria;p__Firmicutes;c__Clostridia;o__Lachnospirales;f__Lachnospiraceae;g__Eubacterium_eligens_group;	k__Bacteria;p__Firmicutes;c__Clostridia;o__Lachnospirales;f__Lachnospiraceae;g__Eubacterium_ruminantium_group;	k__Bacteria;p__Firmicutes;c__Clostridia;o__Christensenellales;f__Christensenellaceae;g__Christensenellaceae_R-7_group;	k__Bacteria;p__Bacteroidota;c__Bacteroidia;o__Bacteroidales;f__Barnesiellaceae;g__Barnesiella;	k__Bacteria;p__Firmicutes;c__Clostridia;o__Oscillospirales;f__Ruminococcaceae;g__Incertae_Sedis;	k__Bacteria;p__Firmicutes;c__Clostridia;o__Lachnospirales;f__Lachnospiraceae;g__Ruminococcus_gnavus_group;	k__Bacteria;p__Firmicutes;c__Clostridia;o__Oscillospirales;f__Oscillospiraceae;g__Colidextribacter;	k__Bacteria;p__Firmicutes;c__Clostridia;o__Oscillospirales;f__UCG-010;g__UCG-010;	k__Bacteria;p__Firmicutes;c__Clostridia;o__Oscillospirales;f__Oscillospiraceae;g__Flavonifractor;	k__Bacteria;p__Firmicutes;c__Clostridia;o__Lachnospirales;f__Lachnospiraceae;g__Lachnospiraceae_UCG-010;	k__Bacteria;p__Firmicutes;c__Clostridia;o__Oscillospirales;f__Oscillospiraceae;g__UCG-003;	k__Bacteria;p__Firmicutes;c__Clostridia;o__Oscillospirales;f__Oscillospiraceae;g__Oscillibacter;	k__Bacteria;p__Firmicutes;c__Clostridia;o__Oscillospirales;f__Ruminococcaceae;g__CAG-352;	k__Bacteria;p__Firmicutes;c__Clostridia;o__Oscillospirales;f__Ruminococcaceae;g__Subdoligranulum;	k__Bacteria;p__Proteobacteria;c__Gammaproteobacteria;o__Enterobacterales;f__Enterobacteriaceae;g__Escherichia-Shigella;	k__Bacteria;p__Firmicutes;c__Negativicutes;o__Veillonellales-Selenomonadales;f__Selenomonadaceae;g__Megamonas;	k__Bacteria;p__Actinobacteriota;c__Coriobacteriia;o__Coriobacteriales;f__Coriobacteriaceae;g__Collinsella;
	Bacteroides	Parabacteroides	Klebsiella	Eubacterium_coprostanoligenes_group	Lachnospiraceae_NK4A136_group	UCG-005	Coprobacter	Intestinibacter	UCG-002	Eubacterium_eligens_group	Eubacterium_ruminantium_group	Christensenellaceae_R-7_group	Barnesiella	Incertae_Sedis	Ruminococcus_gnavus_group	Colidextribacter	UCG-010	Flavonifractor	Lachnospiraceae_UCG-010	UCG-003	Oscillibacter	CAG-352	Subdoligranulum	Escherichia-Shigella	Megamonas	Collinsella
	0.282996	0.0374963	0.00609792	0.0195251	0.0124597	0.00410437	0.0277631	0.00105541	0.00677221	0.0177954	0.00580475	0.00653767	0.000293169	0.00234535	0.00284374	0.000879507	0.000234535	0.00348871	0.00202287	0.00228672	0.00266784	0.00430959	0.018499	0.0208736	0	0.000469071
	0.176341	0.00747581	0.0024333	0.0134858	0.0103489	0.00252125	0.00158311	0.00392847	0.00460276	0.0162709	0.00199355	0.00724128	0.000498388	0.00219877	0.000791557	0.00146585	0.00117268	0.000791557	0.00146585	0.00222809	0.000938141	0.104691	0.0254471	0.00304896	0.0081501	0
	0.252507	0.0119027	0.00331281	0.0122545	0.00724128	0.00343008	0.00111404	0.00131926	0.00885371	0.00152448	0.00149516	0.0136324	0	0.00178833	0.00820874	0.000557021	0.000263852	0.00114336	0.00199355	0.00140721	0.000967458	0.00401642	0.0102316	0.0125183	0.00178833	0.000117268
	0.110965	0.00577543	0.00175901	0.00873644	0.0242744	0.00480797	0.00439754	0.00038112	0.00841395	0.00527704	0.000527704	0.0176195	0.00149516	0.00102609	0	0.00120199	0.00193492	0.000791557	0.00304896	0.00175901	0.000879507	0.00325418	0.0110525	0.00260921	0.000293169	0
	0.101437	0.0177954	0.047083	0.0454412	0.00850191	0.0290531	0.00231604	0.00120199	0.0211961	0.00636177	0.0176488	0.00609792	0.0015538	0.00240399	0.00260921	0.000879507	0.004163	0.00272647	0.00146585	0.00216945	0.00158311	0.00419232	0.00844327	0.00697743	0.000586338	0.000117268
	0.06309	0.0036353	0.00246262	0.00897098	0.0172383	0.00143653	0.000586338	0.0019056	0.00343008	0.0138376	0.00076224	0.00167106	0.00076224	0.00120199	0.00296101	0.000498388	0.000117268	0.0013779	0.000967458	0.000996775	0.000586338	0.00293169	0.0202873	0.01674	0.00850191	0
	0.0474934	0.0110525	0.0079742	0.0197303	0.00944005	0.00724128	0.000967458	0.00316623	0.00691879	0.00178833	0.00729991	0.00140721	0.00123131	0.00252125	0.000967458	0.00076224	0	0.00216945	0.00108473	0.00181765	0.00134858	0.00448549	0.0101437	0.0284081	0.000351803	0
	0.232219	0.00753445	0.00170038	0.0175901	0.036353	0.00284374	0.000586338	0.00114336	0.00477866	0.00425095	0.00105541	0.00477866	0.000175901	0.00296101	0.00466139	0.000644972	0.00038112	0.000791557	0.00498388	0.000996775	0.000527704	0.0093521	0.0170918	0.00867781	0.00237467	0
	0.277602	0.0385811	0.00143653	0.00489592	0.0072706	0.00246262	0.000850191	0.00445617	0.00249194	0.00167106	0.000732923	0.00114336	0.00076224	0.0144532	0.0134565	0.00222809	0	0.00293169	0.000850191	0.000879507	0.0038112	0.00222809	0.0190853	0.00249194	0.000175901	0
	0.29572	0.028496	0.000674289	0.0165641	0.00199355	0.00178833	0.000967458	0.000791557	0.00683084	0.000850191	0.000469071	0.000557021	0.000175901	0.00164175	0.00076224	0.000908824	2.93169e-05	0.0024333	0.000293169	0.000293169	0.0013779	0.0279097	0.0469364	0.00149516	0.000117268	0.00167106
	0.188361	0.0112577	0.0105248	0.0182644	0.00269716	0.00750513	0.0145705	0.00272647	0.0128994	0.012489	0.000469071	0.00167106	0.000498388	0.00131926	0.0024333	0.000439754	0.000527704	0.00196423	0.000586338	0.00131926	0.00128994	0.00999707	0.025066	0.00800352	0.000791557	0.000586338
	0.372266	0.00674289	0.00633245	0.00683084	0.00510114	0.000850191	0.000322486	0.0103489	0.00252125	0.0134271	0	0.00128994	0.000293169	0.000234535	0	0.0024333	0	0.000967458	0.00131926	0.00149516	0.000850191	0.00530636	0.0175315	0.00167106	0.000703606	0
	0.286016	0.00662562	0.00199355	0.00647904	0.00272647	0.00228672	0.000439754	0.00439754	0.00369393	0.00146585	0	0.00812079	0.00038112	0.000908824	0.0134858	0.000322486	0	0.00196423	0.000850191	0.000615655	0.000498388	0.00187628	0.0123717	0.0107593	0.00272647	0.000117268
	0.272383	0.00768103	0.00633245	0.0104955	0.0076224	0.00149516	0.00193492	0.00134858	0.00806215	0.00140721	8.79507e-05	0.00263852	0.000644972	0.000469071	0.000410437	0.000703606	0.000586338	0.000791557	0.00301964	0.00140721	0.000410437	0.000850191	0.0408091	0.00902961	0.000586338	0
	0.256083	0.110232	0.00562885	0.0114629	0.00187628	0.00856054	0.000498388	0.00246262	0.00944005	0.00269716	0.00152448	0.00111404	0.000791557	0.00202287	0.00293169	0.00038112	0.000615655	0.00351803	0.00164175	0.00211082	0.00131926	0.00123131	0.0217238	0.00598065	0.000908824	0
	0.347376	0.014805	0.00161243	0.00375257	0.00196423	0.000732923	0.000322486	0.00263852	0.00193492	0.00392847	0.000117268	0.00038112	0.000351803	0.000732923	0.00340076	0.00105541	0	0.00618587	0.00252125	0.000293169	0.00181765	0.000791557	0.0124597	0.0147757	0.00533568	5.86338e-05
	0.342656	0.0114922	0.00128994	0.0430372	0.00343008	0.004163	0.00114336	0.00357666	0.0060686	0.00386983	0.00158311	0.000117268	0.0019056	0.00126063	0.000351803	0.00076224	0	0.00228672	0.000351803	0.00131926	0.000938141	0.011375	0.0369393	0.0227792	0.0024333	0.000117268
	0.105101	0.0120786	0.00595133	0.0231897	0.00867781	0.00967458	0.000469071	0.00170038	0.024978	0.0228965	0.00794488	0.00278511	0.00791557	0.00436822	0.00671357	0.00164175	0.00404573	0.00128994	0.00134858	0.00175901	0.00120199	0.00375257	0.0277338	0.0305775	0.000967458	0.00504251
	0.192319	0.0138376	0.00688948	0.017209	0.00683084	0.00357666	0.000234535	0.00389915	0.0097039	0.0199355	0.00803283	0.00205218	0.00492524	0.00559953	0.00375257	0.00140721	0.00164175	0.00111404	0.00149516	0.00146585	0.0017297	0.010173	0.0293169	0.0270302	0.00263852	0.00158311
	0.156728	0.0119906	0.00469071	0.0254178	0.0358546	0.00627382	0.000850191	0.0019056	0.0154793	0.0155673	0.0177661	0.00184697	0.00949868	0.00234535	0.0024333	0.00266784	0.00486661	0.00170038	0.00117268	0.00196423	0.00205218	0.00938141	0.0346526	0.016652	0.000703606	0.00337145
	0.0813544	0.00428027	0.0198769	0.0143946	0.0117561	0.0038112	0.000146585	0.00234535	0.00844327	0.0181765	0.014805	0.00149516	0.00222809	0.00249194	0.0064204	0.00246262	0.00205218	0.00152448	0.00102609	0.000820874	0.00128994	0.00319554	0.019701	0.025066	0.00313691	0.00117268
	0.12404	0.01545	0.00463207	0.0155966	0.0124011	0.004163	0.00111404	0.00158311	0.0155673	0.012489	0.0105541	0.00325418	0.00861917	0.00498388	0.00263852	0.00501319	0.00196423	0.00120199	0.00108473	0.00263852	0.00199355	0.00348871	0.0219291	0.011287	0.000674289	0.00472002
	0.16265	0.0101437	0.00785693	0.0132512	0.0171211	0.00442685	0.000410437	0.00134858	0.0105541	0.0156259	0.00882439	0.00152448	0.00401642	0.00105541	0.00266784	0.00102609	0.00211082	0.00120199	0.00161243	0.0013779	0.00120199	0.00404573	0.0188215	0.0641747	0.000908824	0.00128994
	0.118059	0.00891234	0	0.00653767	0.00384052	0.00149516	0.00222809	0.0074465	0.00633245	0.00879507	0.00677221	0.000615655	0.00111404	0.000674289	0.00131926	0.00178833	2.93169e-05	0.000410437	0.00193492	0.00152448	0.000703606	0.00296101	0.0103196	0.00586338	0.000293169	0.00425095
	0.0968924	0.0165054	0.00117268	0.020903	0.0164761	0.00621519	0.000967458	0.00105541	0.01674	0.0195251	0.00782762	0.00240399	0.00612724	0.00472002	0.00448549	0.00158311	0.00392847	0.00102609	0.00149516	0.00196423	0.00108473	0.00252125	0.0230724	0.14978	0.00246262	0.0013779
	0.122076	0.0636177	0.000234535	0.00454412	0.00486661	0.000996775	0.000175901	0.0253005	0.00237467	0.00973322	0.00375257	0.000557021	0.000293169	0.000879507	0.00469071	0.000322486	0	0.00237467	0.000908824	0.000263852	0.000439754	0.00234535	0.00706538	0.00422164	0	0.000850191
	0.157285	0.0165641	0.000293169	0.0284374	0.0443272	0.0043389	0.00205218	0.00187628	0.0188215	0.0140428	0.0174729	0.00164175	0.0150689	0.00378188	0.00128994	0.00275579	0.00513046	0.0017297	0.000908824	0.00249194	0.00231604	0.00486661	0.0369686	0.0413662	0.0036353	0.0022574
	0.148285	0.0110232	0.00357666	0.0107886	0.00131926	0.00474934	0.000410437	0.0131926	0.00876576	0.0013779	0.00422164	0.000615655	0.00120199	0.000410437	0.000410437	0.000644972	2.93169e-05	0.000527704	0.000674289	0.000527704	0.000234535	0.0486368	0.0224861	0.00999707	0.000996775	0.00322486
	0.116183	0.0225154	0.00117268	0.0161536	0.0187042	0.00105541	0.0015538	0.000850191	0.0226327	0.0105248	0.0102609	0.00278511	0.0149516	0.00425095	0.00123131	0.00882439	0.00216945	0.00102609	0.00120199	0.00386983	0.0019056	0.00158311	0.0210789	0.0388742	0.00266784	0.00545295
	0.134653	0.0132219	0.000938141	0.0138962	0.023131	0.00181765	0.0013779	0.00120199	0.00888303	0.0122252	0.00812079	0.000938141	0.00551158	0.00175901	0.00175901	0.0015538	0.0024333	0.00076224	0.00143653	0.00149516	0.00123131	0.00146585	0.0169159	0.13304	0.00272647	0.000908824
	0.143975	0.00510114	0	0.00161243	0	0.00184697	0	0.00718264	0.00419232	0.00284374	0	0.00205218	0	0.00123131	0.000351803	5.86338e-05	0	0	0.000234535	0.00102609	0	0	0.00955731	0.000117268	0.000674289	0.00545295
	0.013134	0.00105541	0	0.000322486	0.00164175	2.93169e-05	5.86338e-05	0.000146585	5.86338e-05	0.000527704	0.000967458	0	0	0	0	0	0	0	2.93169e-05	0	0	0	0.00131926	5.86338e-05	0.0306362	0.000146585
	0.102111	0.0224861	0	0.000117268	0.000908824	0.000146585	0	0.00211082	5.86338e-05	0	0	0	0	0.00149516	0.00539431	0	0	0.000527704	0.00120199	0.000557021	0.000175901	0	0.00463207	0.000791557	0.000527704	0.000967458
	0.0275286	0.00724128	0	0.0134565	0.00753445	0.000351803	0	0.000205218	0.00161243	0.000351803	0.0013779	0.00199355	0.000175901	0.000820874	0	0.000351803	0.000293169	0.000293169	0.00108473	0.0013779	8.79507e-05	0.000967458	0.00659631	0.000322486	0.00117268	0.000410437
	0.0204632	0.0013779	0	0.00697743	0.00193492	0.000205218	0.000117268	0.000498388	0.000644972	0.000791557	0.000644972	0	0.000117268	0.000293169	0	0.000293169	0.00146585	0	5.86338e-05	0.000410437	0	0	0.00117268	0.000175901	0.0169745	0.000469071
	0.0359719	0.00117268	0	0.00290237	0.000527704	0.000263852	0	0.000410437	0.00231604	0.000527704	0.000234535	0.000293169	0.00114336	0.000234535	0	0.000175901	5.86338e-05	0.000791557	0.000351803	0.000469071	0	0.000351803	0.00351803	0.000351803	0.0864556	0.00656699
	0.208824	0.00199355	0	0.00134858	0.00117268	0	5.86338e-05	0	0.000410437	0.0015538	0.00123131	0.000234535	0	0.000791557	0	0	0.000117268	5.86338e-05	0.00111404	0.000263852	0	0	0.00442685	0.000234535	0.0428906	0.000410437
	0.152741	0.00228672	0	0.00287306	0.0143946	0.00196423	0.0013779	0	0.00252125	0.00621519	0.00410437	0.00401642	0.000908824	0.000527704	0.000586338	0.00108473	0.000791557	0.000175901	0.000850191	0.00161243	0	0.000586338	0.0357666	0.00105541	0.0531223	0.00193492
	0.00841395	0.00354735	0	0.000469071	0.0024333	0	0	0.000351803	0.000117268	0	0.000117268	0	0	0.000410437	0.00293169	0.000410437	0	0.000498388	0	0.00076224	0.000469071	0.000293169	0.00128994	0.000351803	0.000674289	0.00126063
	0.226737	0.00313691	0	0	0.000234535	5.86338e-05	0	0.000175901	0.000263852	0.000850191	0	0.000205218	0.000850191	0.000410437	0	0	2.93169e-05	0.000117268	0.000175901	0.000293169	0	0.000234535	0.0126942	0.00196423	0.000527704	0.00170038
	0.126444	0.00334213	0.000469071	0.000234535	0.00216945	0	0	0.000469071	0.000234535	0.023131	0	0.000205218	5.86338e-05	0.000117268	0	0	0	0	0	0.000644972	0	0.000644972	0.0211375	0.000527704	0.000527704	0.00246262
	0.00961595	0.000175901	0	0	0.000586338	0	0	0	0	0.00123131	0	0	0	0.000293169	0.00293169	0	0	2.93169e-05	0.000498388	0.000117268	0	0.000117268	0.123512	0.000234535	0.000527704	0.00322486
	0.132483	0.00759308	0	0.000439754	0.000469071	0.000175901	0	0.000469071	0.000527704	0.00152448	5.86338e-05	0.000410437	0.000117268	0.000146585	0.00791557	0	5.86338e-05	0.000908824	0.000175901	0.000175901	0.000175901	0.000674289	0.00521841	0.00134858	0.000967458	0.00161243
	0.0212548	0.00187628	0	0.000732923	0.00445617	0.000293169	0	0.000263852	0.000469071	0.00703606	0.000791557	0.000263852	0.000263852	0	0.000351803	0	0	0	0.00038112	0.000117268	5.86338e-05	0.000498388	0.00568748	0.000527704	0.00228672	0.00756376
	0.433216	0.0038112	0	0.000263852	0.000674289	0	0	0.000410437	0	0.000908824	8.79507e-05	0.000117268	0.00146585	0.000263852	0.000527704	5.86338e-05	5.86338e-05	0	0.000117268	0.000117268	0	0.00076224	0.00724128	0.000674289	0.000820874	0.0715626
	0.224011	0.00800352	0.000351803	0.0024333	0.00577543	0.000527704	0	0.000234535	0.00211082	0.00955731	0.000234535	0.00515978	0.00255057	0.000732923	0.000410437	0.000175901	5.86338e-05	0.000263852	0.00149516	0.000644972	0.000175901	0.0281442	0.022105	0.0237174	0.0104955	0.00375257
	0.319056	0.00548226	0	0.000439754	0.000469071	5.86338e-05	0.000439754	0	0.000117268	0.000527704	0.000205218	0.000175901	0.00299033	0.000175901	0.00765172	0.000146585	5.86338e-05	0.000293169	0.000469071	0.000205218	0	0.000410437	0.0015538	0.00237467	0.202257	0.0296101
	0.0326884	0.00439754	0	0.00580475	0.00477866	0.00161243	0	5.86338e-05	0.00263852	0.0236001	0.00709469	0.00222809	0.000820874	0.000615655	0	0	0.000439754	0.000117268	0.000820874	0.000644972	0.000205218	0.013134	0.0240399	0.000732923	0.0457051	0.0169452
	0.0161829	0.000498388	0	0.00202287	0.00492524	0.004163	0.00131926	0	0.00134858	0.0108473	0	0.0055409	0.000146585	0.000322486	0	0.000615655	0.00219877	0	0.00076224	0.000175901	5.86338e-05	0.000351803	0.00598065	0.000644972	0.014248	0.00809147
	0.0783934	0.00161243	0.000351803	0.000351803	0.00304896	0	0	0.00038112	0.000175901	0	5.86338e-05	0	0	0.000234535	0.000791557	0.000175901	0	0	5.86338e-05	0	0.000175901	0	0.00436822	0.000850191	0.0164761	0.0024333
	0.0188801	0.00149516	0	0.00542363	0.000527704	0.00513046	0	0.00328349	0.00662562	0.00709469	0.00266784	0.00322486	0.000293169	0.00668426	0.000967458	0.000293169	0.00167106	0	0.00158311	0.000469071	0.000234535	0.000996775	0.0679273	0.0129874	0.000850191	0.0281736
	0.0625623	0.00985048	0	0.0107007	0.00111404	0.000879507	0	0.000175901	0.00926415	0	0.00108473	0.00612724	0	0.000527704	0.00178833	0.000322486	0.00688948	0.00170038	2.93169e-05	0	0.000293169	0.0024333	0.00278511	0.0102609	0.000293169	0.000469071
	0.196629	0.0186749	0.000732923	0.00105541	0.00559953	2.93169e-05	0	0.000293169	0.0112577	0.000351803	0	0.000322486	0	0.000908824	0.00161243	0.000351803	0	0.00266784	5.86338e-05	0	0.00175901	0	0.0151275	0.0293755	0.00114336	0.00445617
	0.157754	0.00301964	0	0.00117268	0.00392847	0.00128994	0	0.000175901	0.000469071	0.00196423	0.00076224	0.00128994	0.000263852	0.00140721	0.00307828	0.000263852	0	0.000293169	0.000175901	0.000117268	5.86338e-05	0.00369393	0.0144532	0.0852829	0.249634	0.000469071
	0.111111	0.00908824	0.000674289	0.00454412	0.00847259	0.00257989	0	0.000322486	0.00366461	0.0247435	2.93169e-05	8.79507e-05	0.000293169	0.00301964	0.00175901	0.0015538	5.86338e-05	0.00076224	0.0015538	0.00134858	0.000234535	0.0122838	0.0230724	0.0295808	0.0350923	0.000351803
	0.0962768	0.0022574	0.00149516	0.00255057	0.00354735	0.000175901	0	0.000263852	0.00375257	0.00299033	0.000175901	0	0.00214013	0.00123131	0.000410437	0.000175901	0	0.000351803	0.000410437	0.00128994	0.000557021	0.00386983	0.0356787	0.0658165	0.00533568	0.000234535
	0.138347	0.0246848	0.000293169	0.00513046	0.0121372	0.000586338	0.000615655	0	0	0.000850191	2.93169e-05	0.000469071	0	0.00196423	0.00199355	0.0017297	0.000234535	0.000439754	0.000615655	0.000586338	0.000732923	0	0.00990912	0.0124304	0	0.00117268
	0.131193	0.00691879	0	0.000879507	0.00474934	0.000175901	0	0.000175901	0.00114336	0.00211082	5.86338e-05	0	8.79507e-05	0.000293169	0.000850191	0.000674289	0	0.000674289	0.000146585	0.000351803	0.000263852	0.054207	0.00477866	0.108179	0.00574612	0.00237467
	k__Bacteria;p__Bacteroidota;c__Bacteroidia;o__Bacteroidales;f__Bacteroidaceae;g__Bacteroides;	k__Bacteria;p__Bacteroidota;c__Bacteroidia;o__Bacteroidales;f__Tannerellaceae;g__Parabacteroides;	k__Bacteria;p__Proteobacteria;c__Gammaproteobacteria;o__Enterobacterales;f__Enterobacteriaceae;g__Klebsiella;	k__Bacteria;p__Firmicutes;c__Clostridia;o__Oscillospirales;f__Eubacterium_coprostanoligenes_group;g__Eubacterium_coprostanoligenes_group;	k__Bacteria;p__Firmicutes;c__Clostridia;o__Lachnospirales;f__Lachnospiraceae;g__Lachnospiraceae_NK4A136_group;	k__Bacteria;p__Firmicutes;c__Clostridia;o__Oscillospirales;f__Oscillospiraceae;g__UCG-005;	k__Bacteria;p__Bacteroidota;c__Bacteroidia;o__Bacteroidales;f__Barnesiellaceae;g__Coprobacter;	k__Bacteria;p__Firmicutes;c__Clostridia;o__Peptostreptococcales-Tissierellales;f__Peptostreptococcaceae;g__Intestinibacter;	k__Bacteria;p__Firmicutes;c__Clostridia;o__Oscillospirales;f__Oscillospiraceae;g__UCG-002;	k__Bacteria;p__Firmicutes;c__Clostridia;o__Lachnospirales;f__Lachnospiraceae;g__Eubacterium_eligens_group;	k__Bacteria;p__Firmicutes;c__Clostridia;o__Lachnospirales;f__Lachnospiraceae;g__Eubacterium_ruminantium_group;	k__Bacteria;p__Firmicutes;c__Clostridia;o__Christensenellales;f__Christensenellaceae;g__Christensenellaceae_R-7_group;	k__Bacteria;p__Bacteroidota;c__Bacteroidia;o__Bacteroidales;f__Barnesiellaceae;g__Barnesiella;	k__Bacteria;p__Firmicutes;c__Clostridia;o__Oscillospirales;f__Ruminococcaceae;g__Incertae_Sedis;	k__Bacteria;p__Firmicutes;c__Clostridia;o__Lachnospirales;f__Lachnospiraceae;g__Ruminococcus_gnavus_group;	k__Bacteria;p__Firmicutes;c__Clostridia;o__Oscillospirales;f__Oscillospiraceae;g__Colidextribacter;	k__Bacteria;p__Firmicutes;c__Clostridia;o__Oscillospirales;f__UCG-010;g__UCG-010;	k__Bacteria;p__Firmicutes;c__Clostridia;o__Oscillospirales;f__Oscillospiraceae;g__Flavonifractor;	k__Bacteria;p__Firmicutes;c__Clostridia;o__Lachnospirales;f__Lachnospiraceae;g__Lachnospiraceae_UCG-010;	k__Bacteria;p__Firmicutes;c__Clostridia;o__Oscillospirales;f__Oscillospiraceae;g__UCG-003;	k__Bacteria;p__Firmicutes;c__Clostridia;o__Oscillospirales;f__Oscillospiraceae;g__Oscillibacter;	k__Bacteria;p__Firmicutes;c__Clostridia;o__Oscillospirales;f__Ruminococcaceae;g__CAG-352;	k__Bacteria;p__Firmicutes;c__Clostridia;o__Oscillospirales;f__Ruminococcaceae;g__Subdoligranulum;	k__Bacteria;p__Proteobacteria;c__Gammaproteobacteria;o__Enterobacterales;f__Enterobacteriaceae;g__Escherichia-Shigella;	k__Bacteria;p__Firmicutes;c__Negativicutes;o__Veillonellales-Selenomonadales;f__Selenomonadaceae;g__Megamonas;	k__Bacteria;p__Actinobacteriota;c__Coriobacteriia;o__Coriobacteriales;f__Coriobacteriaceae;g__Collinsella;
	Bacteroides	Parabacteroides	Klebsiella	Eubacterium_coprostanoligenes_group	Lachnospiraceae_NK4A136_group	UCG-005	Coprobacter	Intestinibacter	UCG-002	Eubacterium_eligens_group	Eubacterium_ruminantium_group	Christensenellaceae_R-7_group	Barnesiella	Incertae_Sedis	Ruminococcus_gnavus_group	Colidextribacter	UCG-010	Flavonifractor	Lachnospiraceae_UCG-010	UCG-003	Oscillibacter	CAG-352	Subdoligranulum	Escherichia-Shigella	Megamonas	Collinsella
	0.282996	0.0374963	0.00609792	0.0195251	0.0124597	0.00410437	0.0277631	0.00105541	0.00677221	0.0177954	0.00580475	0.00653767	0.000293169	0.00234535	0.00284374	0.000879507	0.000234535	0.00348871	0.00202287	0.00228672	0.00266784	0.00430959	0.018499	0.0208736	0	0.000469071
	0.176341	0.00747581	0.0024333	0.0134858	0.0103489	0.00252125	0.00158311	0.00392847	0.00460276	0.0162709	0.00199355	0.00724128	0.000498388	0.00219877	0.000791557	0.00146585	0.00117268	0.000791557	0.00146585	0.00222809	0.000938141	0.104691	0.0254471	0.00304896	0.0081501	0
	0.252507	0.0119027	0.00331281	0.0122545	0.00724128	0.00343008	0.00111404	0.00131926	0.00885371	0.00152448	0.00149516	0.0136324	0	0.00178833	0.00820874	0.000557021	0.000263852	0.00114336	0.00199355	0.00140721	0.000967458	0.00401642	0.0102316	0.0125183	0.00178833	0.000117268
	0.110965	0.00577543	0.00175901	0.00873644	0.0242744	0.00480797	0.00439754	0.00038112	0.00841395	0.00527704	0.000527704	0.0176195	0.00149516	0.00102609	0	0.00120199	0.00193492	0.000791557	0.00304896	0.00175901	0.000879507	0.00325418	0.0110525	0.00260921	0.000293169	0
	0.101437	0.0177954	0.047083	0.0454412	0.00850191	0.0290531	0.00231604	0.00120199	0.0211961	0.00636177	0.0176488	0.00609792	0.0015538	0.00240399	0.00260921	0.000879507	0.004163	0.00272647	0.00146585	0.00216945	0.00158311	0.00419232	0.00844327	0.00697743	0.000586338	0.000117268
	0.06309	0.0036353	0.00246262	0.00897098	0.0172383	0.00143653	0.000586338	0.0019056	0.00343008	0.0138376	0.00076224	0.00167106	0.00076224	0.00120199	0.00296101	0.000498388	0.000117268	0.0013779	0.000967458	0.000996775	0.000586338	0.00293169	0.0202873	0.01674	0.00850191	0
	0.0474934	0.0110525	0.0079742	0.0197303	0.00944005	0.00724128	0.000967458	0.00316623	0.00691879	0.00178833	0.00729991	0.00140721	0.00123131	0.00252125	0.000967458	0.00076224	0	0.00216945	0.00108473	0.00181765	0.00134858	0.00448549	0.0101437	0.0284081	0.000351803	0
	0.232219	0.00753445	0.00170038	0.0175901	0.036353	0.00284374	0.000586338	0.00114336	0.00477866	0.00425095	0.00105541	0.00477866	0.000175901	0.00296101	0.00466139	0.000644972	0.00038112	0.000791557	0.00498388	0.000996775	0.000527704	0.0093521	0.0170918	0.00867781	0.00237467	0
	0.277602	0.0385811	0.00143653	0.00489592	0.0072706	0.00246262	0.000850191	0.00445617	0.00249194	0.00167106	0.000732923	0.00114336	0.00076224	0.0144532	0.0134565	0.00222809	0	0.00293169	0.000850191	0.000879507	0.0038112	0.00222809	0.0190853	0.00249194	0.000175901	0
	0.29572	0.028496	0.000674289	0.0165641	0.00199355	0.00178833	0.000967458	0.000791557	0.00683084	0.000850191	0.000469071	0.000557021	0.000175901	0.00164175	0.00076224	0.000908824	2.93169e-05	0.0024333	0.000293169	0.000293169	0.0013779	0.0279097	0.0469364	0.00149516	0.000117268	0.00167106
	0.188361	0.0112577	0.0105248	0.0182644	0.00269716	0.00750513	0.0145705	0.00272647	0.0128994	0.012489	0.000469071	0.00167106	0.000498388	0.00131926	0.0024333	0.000439754	0.000527704	0.00196423	0.000586338	0.00131926	0.00128994	0.00999707	0.025066	0.00800352	0.000791557	0.000586338
	0.372266	0.00674289	0.00633245	0.00683084	0.00510114	0.000850191	0.000322486	0.0103489	0.00252125	0.0134271	0	0.00128994	0.000293169	0.000234535	0	0.0024333	0	0.000967458	0.00131926	0.00149516	0.000850191	0.00530636	0.0175315	0.00167106	0.000703606	0
	0.286016	0.00662562	0.00199355	0.00647904	0.00272647	0.00228672	0.000439754	0.00439754	0.00369393	0.00146585	0	0.00812079	0.00038112	0.000908824	0.0134858	0.000322486	0	0.00196423	0.000850191	0.000615655	0.000498388	0.00187628	0.0123717	0.0107593	0.00272647	0.000117268
	0.272383	0.00768103	0.00633245	0.0104955	0.0076224	0.00149516	0.00193492	0.00134858	0.00806215	0.00140721	8.79507e-05	0.00263852	0.000644972	0.000469071	0.000410437	0.000703606	0.000586338	0.000791557	0.00301964	0.00140721	0.000410437	0.000850191	0.0408091	0.00902961	0.000586338	0
	0.256083	0.110232	0.00562885	0.0114629	0.00187628	0.00856054	0.000498388	0.00246262	0.00944005	0.00269716	0.00152448	0.00111404	0.000791557	0.00202287	0.00293169	0.00038112	0.000615655	0.00351803	0.00164175	0.00211082	0.00131926	0.00123131	0.0217238	0.00598065	0.000908824	0
	0.347376	0.014805	0.00161243	0.00375257	0.00196423	0.000732923	0.000322486	0.00263852	0.00193492	0.00392847	0.000117268	0.00038112	0.000351803	0.000732923	0.00340076	0.00105541	0	0.00618587	0.00252125	0.000293169	0.00181765	0.000791557	0.0124597	0.0147757	0.00533568	5.86338e-05
	0.342656	0.0114922	0.00128994	0.0430372	0.00343008	0.004163	0.00114336	0.00357666	0.0060686	0.00386983	0.00158311	0.000117268	0.0019056	0.00126063	0.000351803	0.00076224	0	0.00228672	0.000351803	0.00131926	0.000938141	0.011375	0.0369393	0.0227792	0.0024333	0.000117268
	0.105101	0.0120786	0.00595133	0.0231897	0.00867781	0.00967458	0.000469071	0.00170038	0.024978	0.0228965	0.00794488	0.00278511	0.00791557	0.00436822	0.00671357	0.00164175	0.00404573	0.00128994	0.00134858	0.00175901	0.00120199	0.00375257	0.0277338	0.0305775	0.000967458	0.00504251
	0.192319	0.0138376	0.00688948	0.017209	0.00683084	0.00357666	0.000234535	0.00389915	0.0097039	0.0199355	0.00803283	0.00205218	0.00492524	0.00559953	0.00375257	0.00140721	0.00164175	0.00111404	0.00149516	0.00146585	0.0017297	0.010173	0.0293169	0.0270302	0.00263852	0.00158311
	0.156728	0.0119906	0.00469071	0.0254178	0.0358546	0.00627382	0.000850191	0.0019056	0.0154793	0.0155673	0.0177661	0.00184697	0.00949868	0.00234535	0.0024333	0.00266784	0.00486661	0.00170038	0.00117268	0.00196423	0.00205218	0.00938141	0.0346526	0.016652	0.000703606	0.00337145
	0.0813544	0.00428027	0.0198769	0.0143946	0.0117561	0.0038112	0.000146585	0.00234535	0.00844327	0.0181765	0.014805	0.00149516	0.00222809	0.00249194	0.0064204	0.00246262	0.00205218	0.00152448	0.00102609	0.000820874	0.00128994	0.00319554	0.019701	0.025066	0.00313691	0.00117268
	0.12404	0.01545	0.00463207	0.0155966	0.0124011	0.004163	0.00111404	0.00158311	0.0155673	0.012489	0.0105541	0.00325418	0.00861917	0.00498388	0.00263852	0.00501319	0.00196423	0.00120199	0.00108473	0.00263852	0.00199355	0.00348871	0.0219291	0.011287	0.000674289	0.00472002
	0.16265	0.0101437	0.00785693	0.0132512	0.0171211	0.00442685	0.000410437	0.00134858	0.0105541	0.0156259	0.00882439	0.00152448	0.00401642	0.00105541	0.00266784	0.00102609	0.00211082	0.00120199	0.00161243	0.0013779	0.00120199	0.00404573	0.0188215	0.0641747	0.000908824	0.00128994
	0.118059	0.00891234	0	0.00653767	0.00384052	0.00149516	0.00222809	0.0074465	0.00633245	0.00879507	0.00677221	0.000615655	0.00111404	0.000674289	0.00131926	0.00178833	2.93169e-05	0.000410437	0.00193492	0.00152448	0.000703606	0.00296101	0.0103196	0.00586338	0.000293169	0.00425095
	0.0968924	0.0165054	0.00117268	0.020903	0.0164761	0.00621519	0.000967458	0.00105541	0.01674	0.0195251	0.00782762	0.00240399	0.00612724	0.00472002	0.00448549	0.00158311	0.00392847	0.00102609	0.00149516	0.00196423	0.00108473	0.00252125	0.0230724	0.14978	0.00246262	0.0013779
	0.122076	0.0636177	0.000234535	0.00454412	0.00486661	0.000996775	0.000175901	0.0253005	0.00237467	0.00973322	0.00375257	0.000557021	0.000293169	0.000879507	0.00469071	0.000322486	0	0.00237467	0.000908824	0.000263852	0.000439754	0.00234535	0.00706538	0.00422164	0	0.000850191
	0.157285	0.0165641	0.000293169	0.0284374	0.0443272	0.0043389	0.00205218	0.00187628	0.0188215	0.0140428	0.0174729	0.00164175	0.0150689	0.00378188	0.00128994	0.00275579	0.00513046	0.0017297	0.000908824	0.00249194	0.00231604	0.00486661	0.0369686	0.0413662	0.0036353	0.0022574
	0.148285	0.0110232	0.00357666	0.0107886	0.00131926	0.00474934	0.000410437	0.0131926	0.00876576	0.0013779	0.00422164	0.000615655	0.00120199	0.000410437	0.000410437	0.000644972	2.93169e-05	0.000527704	0.000674289	0.000527704	0.000234535	0.0486368	0.0224861	0.00999707	0.000996775	0.00322486
	0.116183	0.0225154	0.00117268	0.0161536	0.0187042	0.00105541	0.0015538	0.000850191	0.0226327	0.0105248	0.0102609	0.00278511	0.0149516	0.00425095	0.00123131	0.00882439	0.00216945	0.00102609	0.00120199	0.00386983	0.0019056	0.00158311	0.0210789	0.0388742	0.00266784	0.00545295
	0.134653	0.0132219	0.000938141	0.0138962	0.023131	0.00181765	0.0013779	0.00120199	0.00888303	0.0122252	0.00812079	0.000938141	0.00551158	0.00175901	0.00175901	0.0015538	0.0024333	0.00076224	0.00143653	0.00149516	0.00123131	0.00146585	0.0169159	0.13304	0.00272647	0.000908824
	0.143975	0.00510114	0	0.00161243	0	0.00184697	0	0.00718264	0.00419232	0.00284374	0	0.00205218	0	0.00123131	0.000351803	5.86338e-05	0	0	0.000234535	0.00102609	0	0	0.00955731	0.000117268	0.000674289	0.00545295
	0.013134	0.00105541	0	0.000322486	0.00164175	2.93169e-05	5.86338e-05	0.000146585	5.86338e-05	0.000527704	0.000967458	0	0	0	0	0	0	0	2.93169e-05	0	0	0	0.00131926	5.86338e-05	0.0306362	0.000146585
	0.102111	0.0224861	0	0.000117268	0.000908824	0.000146585	0	0.00211082	5.86338e-05	0	0	0	0	0.00149516	0.00539431	0	0	0.000527704	0.00120199	0.000557021	0.000175901	0	0.00463207	0.000791557	0.000527704	0.000967458
	0.0275286	0.00724128	0	0.0134565	0.00753445	0.000351803	0	0.000205218	0.00161243	0.000351803	0.0013779	0.00199355	0.000175901	0.000820874	0	0.000351803	0.000293169	0.000293169	0.00108473	0.0013779	8.79507e-05	0.000967458	0.00659631	0.000322486	0.00117268	0.000410437
	0.0204632	0.0013779	0	0.00697743	0.00193492	0.000205218	0.000117268	0.000498388	0.000644972	0.000791557	0.000644972	0	0.000117268	0.000293169	0	0.000293169	0.00146585	0	5.86338e-05	0.000410437	0	0	0.00117268	0.000175901	0.0169745	0.000469071
	0.0359719	0.00117268	0	0.00290237	0.000527704	0.000263852	0	0.000410437	0.00231604	0.000527704	0.000234535	0.000293169	0.00114336	0.000234535	0	0.000175901	5.86338e-05	0.000791557	0.000351803	0.000469071	0	0.000351803	0.00351803	0.000351803	0.0864556	0.00656699
	0.208824	0.00199355	0	0.00134858	0.00117268	0	5.86338e-05	0	0.000410437	0.0015538	0.00123131	0.000234535	0	0.000791557	0	0	0.000117268	5.86338e-05	0.00111404	0.000263852	0	0	0.00442685	0.000234535	0.0428906	0.000410437
	0.152741	0.00228672	0	0.00287306	0.0143946	0.00196423	0.0013779	0	0.00252125	0.00621519	0.00410437	0.00401642	0.000908824	0.000527704	0.000586338	0.00108473	0.000791557	0.000175901	0.000850191	0.00161243	0	0.000586338	0.0357666	0.00105541	0.0531223	0.00193492
	0.00841395	0.00354735	0	0.000469071	0.0024333	0	0	0.000351803	0.000117268	0	0.000117268	0	0	0.000410437	0.00293169	0.000410437	0	0.000498388	0	0.00076224	0.000469071	0.000293169	0.00128994	0.000351803	0.000674289	0.00126063
	0.226737	0.00313691	0	0	0.000234535	5.86338e-05	0	0.000175901	0.000263852	0.000850191	0	0.000205218	0.000850191	0.000410437	0	0	2.93169e-05	0.000117268	0.000175901	0.000293169	0	0.000234535	0.0126942	0.00196423	0.000527704	0.00170038
	0.126444	0.00334213	0.000469071	0.000234535	0.00216945	0	0	0.000469071	0.000234535	0.023131	0	0.000205218	5.86338e-05	0.000117268	0	0	0	0	0	0.000644972	0	0.000644972	0.0211375	0.000527704	0.000527704	0.00246262
	0.00961595	0.000175901	0	0	0.000586338	0	0	0	0	0.00123131	0	0	0	0.000293169	0.00293169	0	0	2.93169e-05	0.000498388	0.000117268	0	0.000117268	0.123512	0.000234535	0.000527704	0.00322486
	0.132483	0.00759308	0	0.000439754	0.000469071	0.000175901	0	0.000469071	0.000527704	0.00152448	5.86338e-05	0.000410437	0.000117268	0.000146585	0.00791557	0	5.86338e-05	0.000908824	0.000175901	0.000175901	0.000175901	0.000674289	0.00521841	0.00134858	0.000967458	0.00161243
	0.0212548	0.00187628	0	0.000732923	0.00445617	0.000293169	0	0.000263852	0.000469071	0.00703606	0.000791557	0.000263852	0.000263852	0	0.000351803	0	0	0	0.00038112	0.000117268	5.86338e-05	0.000498388	0.00568748	0.000527704	0.00228672	0.00756376
	0.433216	0.0038112	0	0.000263852	0.000674289	0	0	0.000410437	0	0.000908824	8.79507e-05	0.000117268	0.00146585	0.000263852	0.000527704	5.86338e-05	5.86338e-05	0	0.000117268	0.000117268	0	0.00076224	0.00724128	0.000674289	0.000820874	0.0715626
	0.224011	0.00800352	0.000351803	0.0024333	0.00577543	0.000527704	0	0.000234535	0.00211082	0.00955731	0.000234535	0.00515978	0.00255057	0.000732923	0.000410437	0.000175901	5.86338e-05	0.000263852	0.00149516	0.000644972	0.000175901	0.0281442	0.022105	0.0237174	0.0104955	0.00375257
	0.319056	0.00548226	0	0.000439754	0.000469071	5.86338e-05	0.000439754	0	0.000117268	0.000527704	0.000205218	0.000175901	0.00299033	0.000175901	0.00765172	0.000146585	5.86338e-05	0.000293169	0.000469071	0.000205218	0	0.000410437	0.0015538	0.00237467	0.202257	0.0296101
	0.0326884	0.00439754	0	0.00580475	0.00477866	0.00161243	0	5.86338e-05	0.00263852	0.0236001	0.00709469	0.00222809	0.000820874	0.000615655	0	0	0.000439754	0.000117268	0.000820874	0.000644972	0.000205218	0.013134	0.0240399	0.000732923	0.0457051	0.0169452
	0.0161829	0.000498388	0	0.00202287	0.00492524	0.004163	0.00131926	0	0.00134858	0.0108473	0	0.0055409	0.000146585	0.000322486	0	0.000615655	0.00219877	0	0.00076224	0.000175901	5.86338e-05	0.000351803	0.00598065	0.000644972	0.014248	0.00809147
	0.0783934	0.00161243	0.000351803	0.000351803	0.00304896	0	0	0.00038112	0.000175901	0	5.86338e-05	0	0	0.000234535	0.000791557	0.000175901	0	0	5.86338e-05	0	0.000175901	0	0.00436822	0.000850191	0.0164761	0.0024333
	0.0188801	0.00149516	0	0.00542363	0.000527704	0.00513046	0	0.00328349	0.00662562	0.00709469	0.00266784	0.00322486	0.000293169	0.00668426	0.000967458	0.000293169	0.00167106	0	0.00158311	0.000469071	0.000234535	0.000996775	0.0679273	0.0129874	0.000850191	0.0281736
	0.0625623	0.00985048	0	0.0107007	0.00111404	0.000879507	0	0.000175901	0.00926415	0	0.00108473	0.00612724	0	0.000527704	0.00178833	0.000322486	0.00688948	0.00170038	2.93169e-05	0	0.000293169	0.0024333	0.00278511	0.0102609	0.000293169	0.000469071
	0.196629	0.0186749	0.000732923	0.00105541	0.00559953	2.93169e-05	0	0.000293169	0.0112577	0.000351803	0	0.000322486	0	0.000908824	0.00161243	0.000351803	0	0.00266784	5.86338e-05	0	0.00175901	0	0.0151275	0.0293755	0.00114336	0.00445617
	0.157754	0.00301964	0	0.00117268	0.00392847	0.00128994	0	0.000175901	0.000469071	0.00196423	0.00076224	0.00128994	0.000263852	0.00140721	0.00307828	0.000263852	0	0.000293169	0.000175901	0.000117268	5.86338e-05	0.00369393	0.0144532	0.0852829	0.249634	0.000469071
	0.111111	0.00908824	0.000674289	0.00454412	0.00847259	0.00257989	0	0.000322486	0.00366461	0.0247435	2.93169e-05	8.79507e-05	0.000293169	0.00301964	0.00175901	0.0015538	5.86338e-05	0.00076224	0.0015538	0.00134858	0.000234535	0.0122838	0.0230724	0.0295808	0.0350923	0.000351803
	0.0962768	0.0022574	0.00149516	0.00255057	0.00354735	0.000175901	0	0.000263852	0.00375257	0.00299033	0.000175901	0	0.00214013	0.00123131	0.000410437	0.000175901	0	0.000351803	0.000410437	0.00128994	0.000557021	0.00386983	0.0356787	0.0658165	0.00533568	0.000234535
	0.138347	0.0246848	0.000293169	0.00513046	0.0121372	0.000586338	0.000615655	0	0	0.000850191	2.93169e-05	0.000469071	0	0.00196423	0.00199355	0.0017297	0.000234535	0.000439754	0.000615655	0.000586338	0.000732923	0	0.00990912	0.0124304	0	0.00117268
	0.131193	0.00691879	0	0.000879507	0.00474934	0.000175901	0	0.000175901	0.00114336	0.00211082	5.86338e-05	0	8.79507e-05	0.000293169	0.000850191	0.000674289	0	0.000674289	0.000146585	0.000351803	0.000263852	0.054207	0.00477866	0.108179	0.00574612	0.00237467
	k__Bacteria;p__Bacteroidota;c__Bacteroidia;o__Bacteroidales;f__Bacteroidaceae;g__Bacteroides;	k__Bacteria;p__Bacteroidota;c__Bacteroidia;o__Bacteroidales;f__Tannerellaceae;g__Parabacteroides;	k__Bacteria;p__Proteobacteria;c__Gammaproteobacteria;o__Enterobacterales;f__Enterobacteriaceae;g__Klebsiella;	k__Bacteria;p__Firmicutes;c__Clostridia;o__Oscillospirales;f__Eubacterium_coprostanoligenes_group;g__Eubacterium_coprostanoligenes_group;	k__Bacteria;p__Firmicutes;c__Clostridia;o__Lachnospirales;f__Lachnospiraceae;g__Lachnospiraceae_NK4A136_group;	k__Bacteria;p__Firmicutes;c__Clostridia;o__Oscillospirales;f__Oscillospiraceae;g__UCG-005;	k__Bacteria;p__Bacteroidota;c__Bacteroidia;o__Bacteroidales;f__Barnesiellaceae;g__Coprobacter;	k__Bacteria;p__Firmicutes;c__Clostridia;o__Peptostreptococcales-Tissierellales;f__Peptostreptococcaceae;g__Intestinibacter;	k__Bacteria;p__Firmicutes;c__Clostridia;o__Oscillospirales;f__Oscillospiraceae;g__UCG-002;	k__Bacteria;p__Firmicutes;c__Clostridia;o__Lachnospirales;f__Lachnospiraceae;g__Eubacterium_eligens_group;	k__Bacteria;p__Firmicutes;c__Clostridia;o__Lachnospirales;f__Lachnospiraceae;g__Eubacterium_ruminantium_group;	k__Bacteria;p__Firmicutes;c__Clostridia;o__Christensenellales;f__Christensenellaceae;g__Christensenellaceae_R-7_group;	k__Bacteria;p__Bacteroidota;c__Bacteroidia;o__Bacteroidales;f__Barnesiellaceae;g__Barnesiella;	k__Bacteria;p__Firmicutes;c__Clostridia;o__Oscillospirales;f__Ruminococcaceae;g__Incertae_Sedis;	k__Bacteria;p__Firmicutes;c__Clostridia;o__Lachnospirales;f__Lachnospiraceae;g__Ruminococcus_gnavus_group;	k__Bacteria;p__Firmicutes;c__Clostridia;o__Oscillospirales;f__Oscillospiraceae;g__Colidextribacter;	k__Bacteria;p__Firmicutes;c__Clostridia;o__Oscillospirales;f__UCG-010;g__UCG-010;	k__Bacteria;p__Firmicutes;c__Clostridia;o__Oscillospirales;f__Oscillospiraceae;g__Flavonifractor;	k__Bacteria;p__Firmicutes;c__Clostridia;o__Lachnospirales;f__Lachnospiraceae;g__Lachnospiraceae_UCG-010;	k__Bacteria;p__Firmicutes;c__Clostridia;o__Oscillospirales;f__Oscillospiraceae;g__UCG-003;	k__Bacteria;p__Firmicutes;c__Clostridia;o__Oscillospirales;f__Oscillospiraceae;g__Oscillibacter;	k__Bacteria;p__Firmicutes;c__Clostridia;o__Oscillospirales;f__Ruminococcaceae;g__CAG-352;	k__Bacteria;p__Firmicutes;c__Clostridia;o__Oscillospirales;f__Ruminococcaceae;g__Subdoligranulum;	k__Bacteria;p__Proteobacteria;c__Gammaproteobacteria;o__Enterobacterales;f__Enterobacteriaceae;g__Escherichia-Shigella;	k__Bacteria;p__Firmicutes;c__Negativicutes;o__Veillonellales-Selenomonadales;f__Selenomonadaceae;g__Megamonas;	k__Bacteria;p__Actinobacteriota;c__Coriobacteriia;o__Coriobacteriales;f__Coriobacteriaceae;g__Collinsella;
	Bacteroides	Parabacteroides	Klebsiella	Eubacterium_coprostanoligenes_group	Lachnospiraceae_NK4A136_group	UCG-005	Coprobacter	Intestinibacter	UCG-002	Eubacterium_eligens_group	Eubacterium_ruminantium_group	Christensenellaceae_R-7_group	Barnesiella	Incertae_Sedis	Ruminococcus_gnavus_group	Colidextribacter	UCG-010	Flavonifractor	Lachnospiraceae_UCG-010	UCG-003	Oscillibacter	CAG-352	Subdoligranulum	Escherichia-Shigella	Megamonas	Collinsella
	0.282996	0.0374963	0.00609792	0.0195251	0.0124597	0.00410437	0.0277631	0.00105541	0.00677221	0.0177954	0.00580475	0.00653767	0.000293169	0.00234535	0.00284374	0.000879507	0.000234535	0.00348871	0.00202287	0.00228672	0.00266784	0.00430959	0.018499	0.0208736	0	0.000469071
	0.176341	0.00747581	0.0024333	0.0134858	0.0103489	0.00252125	0.00158311	0.00392847	0.00460276	0.0162709	0.00199355	0.00724128	0.000498388	0.00219877	0.000791557	0.00146585	0.00117268	0.000791557	0.00146585	0.00222809	0.000938141	0.104691	0.0254471	0.00304896	0.0081501	0
	0.252507	0.0119027	0.00331281	0.0122545	0.00724128	0.00343008	0.00111404	0.00131926	0.00885371	0.00152448	0.00149516	0.0136324	0	0.00178833	0.00820874	0.000557021	0.000263852	0.00114336	0.00199355	0.00140721	0.000967458	0.00401642	0.0102316	0.0125183	0.00178833	0.000117268
	0.110965	0.00577543	0.00175901	0.00873644	0.0242744	0.00480797	0.00439754	0.00038112	0.00841395	0.00527704	0.000527704	0.0176195	0.00149516	0.00102609	0	0.00120199	0.00193492	0.000791557	0.00304896	0.00175901	0.000879507	0.00325418	0.0110525	0.00260921	0.000293169	0
	0.101437	0.0177954	0.047083	0.0454412	0.00850191	0.0290531	0.00231604	0.00120199	0.0211961	0.00636177	0.0176488	0.00609792	0.0015538	0.00240399	0.00260921	0.000879507	0.004163	0.00272647	0.00146585	0.00216945	0.00158311	0.00419232	0.00844327	0.00697743	0.000586338	0.000117268
	0.06309	0.0036353	0.00246262	0.00897098	0.0172383	0.00143653	0.000586338	0.0019056	0.00343008	0.0138376	0.00076224	0.00167106	0.00076224	0.00120199	0.00296101	0.000498388	0.000117268	0.0013779	0.000967458	0.000996775	0.000586338	0.00293169	0.0202873	0.01674	0.00850191	0
	0.0474934	0.0110525	0.0079742	0.0197303	0.00944005	0.00724128	0.000967458	0.00316623	0.00691879	0.00178833	0.00729991	0.00140721	0.00123131	0.00252125	0.000967458	0.00076224	0	0.00216945	0.00108473	0.00181765	0.00134858	0.00448549	0.0101437	0.0284081	0.000351803	0
	0.232219	0.00753445	0.00170038	0.0175901	0.036353	0.00284374	0.000586338	0.00114336	0.00477866	0.00425095	0.00105541	0.00477866	0.000175901	0.00296101	0.00466139	0.000644972	0.00038112	0.000791557	0.00498388	0.000996775	0.000527704	0.0093521	0.0170918	0.00867781	0.00237467	0
	0.277602	0.0385811	0.00143653	0.00489592	0.0072706	0.00246262	0.000850191	0.00445617	0.00249194	0.00167106	0.000732923	0.00114336	0.00076224	0.0144532	0.0134565	0.00222809	0	0.00293169	0.000850191	0.000879507	0.0038112	0.00222809	0.0190853	0.00249194	0.000175901	0
	0.29572	0.028496	0.000674289	0.0165641	0.00199355	0.00178833	0.000967458	0.000791557	0.00683084	0.000850191	0.000469071	0.000557021	0.000175901	0.00164175	0.00076224	0.000908824	2.93169e-05	0.0024333	0.000293169	0.000293169	0.0013779	0.0279097	0.0469364	0.00149516	0.000117268	0.00167106
	0.188361	0.0112577	0.0105248	0.0182644	0.00269716	0.00750513	0.0145705	0.00272647	0.0128994	0.012489	0.000469071	0.00167106	0.000498388	0.00131926	0.0024333	0.000439754	0.000527704	0.00196423	0.000586338	0.00131926	0.00128994	0.00999707	0.025066	0.00800352	0.000791557	0.000586338
	0.372266	0.00674289	0.00633245	0.00683084	0.00510114	0.000850191	0.000322486	0.0103489	0.00252125	0.0134271	0	0.00128994	0.000293169	0.000234535	0	0.0024333	0	0.000967458	0.00131926	0.00149516	0.000850191	0.00530636	0.0175315	0.00167106	0.000703606	0
	0.286016	0.00662562	0.00199355	0.00647904	0.00272647	0.00228672	0.000439754	0.00439754	0.00369393	0.00146585	0	0.00812079	0.00038112	0.000908824	0.0134858	0.000322486	0	0.00196423	0.000850191	0.000615655	0.000498388	0.00187628	0.0123717	0.0107593	0.00272647	0.000117268
	0.272383	0.00768103	0.00633245	0.0104955	0.0076224	0.00149516	0.00193492	0.00134858	0.00806215	0.00140721	8.79507e-05	0.00263852	0.000644972	0.000469071	0.000410437	0.000703606	0.000586338	0.000791557	0.00301964	0.00140721	0.000410437	0.000850191	0.0408091	0.00902961	0.000586338	0
	0.256083	0.110232	0.00562885	0.0114629	0.00187628	0.00856054	0.000498388	0.00246262	0.00944005	0.00269716	0.00152448	0.00111404	0.000791557	0.00202287	0.00293169	0.00038112	0.000615655	0.00351803	0.00164175	0.00211082	0.00131926	0.00123131	0.0217238	0.00598065	0.000908824	0
	0.347376	0.014805	0.00161243	0.00375257	0.00196423	0.000732923	0.000322486	0.00263852	0.00193492	0.00392847	0.000117268	0.00038112	0.000351803	0.000732923	0.00340076	0.00105541	0	0.00618587	0.00252125	0.000293169	0.00181765	0.000791557	0.0124597	0.0147757	0.00533568	5.86338e-05
	0.342656	0.0114922	0.00128994	0.0430372	0.00343008	0.004163	0.00114336	0.00357666	0.0060686	0.00386983	0.00158311	0.000117268	0.0019056	0.00126063	0.000351803	0.00076224	0	0.00228672	0.000351803	0.00131926	0.000938141	0.011375	0.0369393	0.0227792	0.0024333	0.000117268
	0.105101	0.0120786	0.00595133	0.0231897	0.00867781	0.00967458	0.000469071	0.00170038	0.024978	0.0228965	0.00794488	0.00278511	0.00791557	0.00436822	0.00671357	0.00164175	0.00404573	0.00128994	0.00134858	0.00175901	0.00120199	0.00375257	0.0277338	0.0305775	0.000967458	0.00504251
	0.192319	0.0138376	0.00688948	0.017209	0.00683084	0.00357666	0.000234535	0.00389915	0.0097039	0.0199355	0.00803283	0.00205218	0.00492524	0.00559953	0.00375257	0.00140721	0.00164175	0.00111404	0.00149516	0.00146585	0.0017297	0.010173	0.0293169	0.0270302	0.00263852	0.00158311
	0.156728	0.0119906	0.00469071	0.0254178	0.0358546	0.00627382	0.000850191	0.0019056	0.0154793	0.0155673	0.0177661	0.00184697	0.00949868	0.00234535	0.0024333	0.00266784	0.00486661	0.00170038	0.00117268	0.00196423	0.00205218	0.00938141	0.0346526	0.016652	0.000703606	0.00337145
	0.0813544	0.00428027	0.0198769	0.0143946	0.0117561	0.0038112	0.000146585	0.00234535	0.00844327	0.0181765	0.014805	0.00149516	0.00222809	0.00249194	0.0064204	0.00246262	0.00205218	0.00152448	0.00102609	0.000820874	0.00128994	0.00319554	0.019701	0.025066	0.00313691	0.00117268
	0.12404	0.01545	0.00463207	0.0155966	0.0124011	0.004163	0.00111404	0.00158311	0.0155673	0.012489	0.0105541	0.00325418	0.00861917	0.00498388	0.00263852	0.00501319	0.00196423	0.00120199	0.00108473	0.00263852	0.00199355	0.00348871	0.0219291	0.011287	0.000674289	0.00472002
	0.16265	0.0101437	0.00785693	0.0132512	0.0171211	0.00442685	0.000410437	0.00134858	0.0105541	0.0156259	0.00882439	0.00152448	0.00401642	0.00105541	0.00266784	0.00102609	0.00211082	0.00120199	0.00161243	0.0013779	0.00120199	0.00404573	0.0188215	0.0641747	0.000908824	0.00128994
	0.118059	0.00891234	0	0.00653767	0.00384052	0.00149516	0.00222809	0.0074465	0.00633245	0.00879507	0.00677221	0.000615655	0.00111404	0.000674289	0.00131926	0.00178833	2.93169e-05	0.000410437	0.00193492	0.00152448	0.000703606	0.00296101	0.0103196	0.00586338	0.000293169	0.00425095
	0.0968924	0.0165054	0.00117268	0.020903	0.0164761	0.00621519	0.000967458	0.00105541	0.01674	0.0195251	0.00782762	0.00240399	0.00612724	0.00472002	0.00448549	0.00158311	0.00392847	0.00102609	0.00149516	0.00196423	0.00108473	0.00252125	0.0230724	0.14978	0.00246262	0.0013779
	0.122076	0.0636177	0.000234535	0.00454412	0.00486661	0.000996775	0.000175901	0.0253005	0.00237467	0.00973322	0.00375257	0.000557021	0.000293169	0.000879507	0.00469071	0.000322486	0	0.00237467	0.000908824	0.000263852	0.000439754	0.00234535	0.00706538	0.00422164	0	0.000850191
	0.157285	0.0165641	0.000293169	0.0284374	0.0443272	0.0043389	0.00205218	0.00187628	0.0188215	0.0140428	0.0174729	0.00164175	0.0150689	0.00378188	0.00128994	0.00275579	0.00513046	0.0017297	0.000908824	0.00249194	0.00231604	0.00486661	0.0369686	0.0413662	0.0036353	0.0022574
	0.148285	0.0110232	0.00357666	0.0107886	0.00131926	0.00474934	0.000410437	0.0131926	0.00876576	0.0013779	0.00422164	0.000615655	0.00120199	0.000410437	0.000410437	0.000644972	2.93169e-05	0.000527704	0.000674289	0.000527704	0.000234535	0.0486368	0.0224861	0.00999707	0.000996775	0.00322486
	0.116183	0.0225154	0.00117268	0.0161536	0.0187042	0.00105541	0.0015538	0.000850191	0.0226327	0.0105248	0.0102609	0.00278511	0.0149516	0.00425095	0.00123131	0.00882439	0.00216945	0.00102609	0.00120199	0.00386983	0.0019056	0.00158311	0.0210789	0.0388742	0.00266784	0.00545295
	0.134653	0.0132219	0.000938141	0.0138962	0.023131	0.00181765	0.0013779	0.00120199	0.00888303	0.0122252	0.00812079	0.000938141	0.00551158	0.00175901	0.00175901	0.0015538	0.0024333	0.00076224	0.00143653	0.00149516	0.00123131	0.00146585	0.0169159	0.13304	0.00272647	0.000908824
	0.143975	0.00510114	0	0.00161243	0	0.00184697	0	0.00718264	0.00419232	0.00284374	0	0.00205218	0	0.00123131	0.000351803	5.86338e-05	0	0	0.000234535	0.00102609	0	0	0.00955731	0.000117268	0.000674289	0.00545295
	0.013134	0.00105541	0	0.000322486	0.00164175	2.93169e-05	5.86338e-05	0.000146585	5.86338e-05	0.000527704	0.000967458	0	0	0	0	0	0	0	2.93169e-05	0	0	0	0.00131926	5.86338e-05	0.0306362	0.000146585
	0.102111	0.0224861	0	0.000117268	0.000908824	0.000146585	0	0.00211082	5.86338e-05	0	0	0	0	0.00149516	0.00539431	0	0	0.000527704	0.00120199	0.000557021	0.000175901	0	0.00463207	0.000791557	0.000527704	0.000967458
	0.0275286	0.00724128	0	0.0134565	0.00753445	0.000351803	0	0.000205218	0.00161243	0.000351803	0.0013779	0.00199355	0.000175901	0.000820874	0	0.000351803	0.000293169	0.000293169	0.00108473	0.0013779	8.79507e-05	0.000967458	0.00659631	0.000322486	0.00117268	0.000410437
	0.0204632	0.0013779	0	0.00697743	0.00193492	0.000205218	0.000117268	0.000498388	0.000644972	0.000791557	0.000644972	0	0.000117268	0.000293169	0	0.000293169	0.00146585	0	5.86338e-05	0.000410437	0	0	0.00117268	0.000175901	0.0169745	0.000469071
	0.0359719	0.00117268	0	0.00290237	0.000527704	0.000263852	0	0.000410437	0.00231604	0.000527704	0.000234535	0.000293169	0.00114336	0.000234535	0	0.000175901	5.86338e-05	0.000791557	0.000351803	0.000469071	0	0.000351803	0.00351803	0.000351803	0.0864556	0.00656699
	0.208824	0.00199355	0	0.00134858	0.00117268	0	5.86338e-05	0	0.000410437	0.0015538	0.00123131	0.000234535	0	0.000791557	0	0	0.000117268	5.86338e-05	0.00111404	0.000263852	0	0	0.00442685	0.000234535	0.0428906	0.000410437
	0.152741	0.00228672	0	0.00287306	0.0143946	0.00196423	0.0013779	0	0.00252125	0.00621519	0.00410437	0.00401642	0.000908824	0.000527704	0.000586338	0.00108473	0.000791557	0.000175901	0.000850191	0.00161243	0	0.000586338	0.0357666	0.00105541	0.0531223	0.00193492
	0.00841395	0.00354735	0	0.000469071	0.0024333	0	0	0.000351803	0.000117268	0	0.000117268	0	0	0.000410437	0.00293169	0.000410437	0	0.000498388	0	0.00076224	0.000469071	0.000293169	0.00128994	0.000351803	0.000674289	0.00126063
	0.226737	0.00313691	0	0	0.000234535	5.86338e-05	0	0.000175901	0.000263852	0.000850191	0	0.000205218	0.000850191	0.000410437	0	0	2.93169e-05	0.000117268	0.000175901	0.000293169	0	0.000234535	0.0126942	0.00196423	0.000527704	0.00170038
	0.126444	0.00334213	0.000469071	0.000234535	0.00216945	0	0	0.000469071	0.000234535	0.023131	0	0.000205218	5.86338e-05	0.000117268	0	0	0	0	0	0.000644972	0	0.000644972	0.0211375	0.000527704	0.000527704	0.00246262
	0.00961595	0.000175901	0	0	0.000586338	0	0	0	0	0.00123131	0	0	0	0.000293169	0.00293169	0	0	2.93169e-05	0.000498388	0.000117268	0	0.000117268	0.123512	0.000234535	0.000527704	0.00322486
	0.132483	0.00759308	0	0.000439754	0.000469071	0.000175901	0	0.000469071	0.000527704	0.00152448	5.86338e-05	0.000410437	0.000117268	0.000146585	0.00791557	0	5.86338e-05	0.000908824	0.000175901	0.000175901	0.000175901	0.000674289	0.00521841	0.00134858	0.000967458	0.00161243
	0.0212548	0.00187628	0	0.000732923	0.00445617	0.000293169	0	0.000263852	0.000469071	0.00703606	0.000791557	0.000263852	0.000263852	0	0.000351803	0	0	0	0.00038112	0.000117268	5.86338e-05	0.000498388	0.00568748	0.000527704	0.00228672	0.00756376
	0.433216	0.0038112	0	0.000263852	0.000674289	0	0	0.000410437	0	0.000908824	8.79507e-05	0.000117268	0.00146585	0.000263852	0.000527704	5.86338e-05	5.86338e-05	0	0.000117268	0.000117268	0	0.00076224	0.00724128	0.000674289	0.000820874	0.0715626
	0.224011	0.00800352	0.000351803	0.0024333	0.00577543	0.000527704	0	0.000234535	0.00211082	0.00955731	0.000234535	0.00515978	0.00255057	0.000732923	0.000410437	0.000175901	5.86338e-05	0.000263852	0.00149516	0.000644972	0.000175901	0.0281442	0.022105	0.0237174	0.0104955	0.00375257
	0.319056	0.00548226	0	0.000439754	0.000469071	5.86338e-05	0.000439754	0	0.000117268	0.000527704	0.000205218	0.000175901	0.00299033	0.000175901	0.00765172	0.000146585	5.86338e-05	0.000293169	0.000469071	0.000205218	0	0.000410437	0.0015538	0.00237467	0.202257	0.0296101
	0.0326884	0.00439754	0	0.00580475	0.00477866	0.00161243	0	5.86338e-05	0.00263852	0.0236001	0.00709469	0.00222809	0.000820874	0.000615655	0	0	0.000439754	0.000117268	0.000820874	0.000644972	0.000205218	0.013134	0.0240399	0.000732923	0.0457051	0.0169452
	0.0161829	0.000498388	0	0.00202287	0.00492524	0.004163	0.00131926	0	0.00134858	0.0108473	0	0.0055409	0.000146585	0.000322486	0	0.000615655	0.00219877	0	0.00076224	0.000175901	5.86338e-05	0.000351803	0.00598065	0.000644972	0.014248	0.00809147
	0.0783934	0.00161243	0.000351803	0.000351803	0.00304896	0	0	0.00038112	0.000175901	0	5.86338e-05	0	0	0.000234535	0.000791557	0.000175901	0	0	5.86338e-05	0	0.000175901	0	0.00436822	0.000850191	0.0164761	0.0024333
	0.0188801	0.00149516	0	0.00542363	0.000527704	0.00513046	0	0.00328349	0.00662562	0.00709469	0.00266784	0.00322486	0.000293169	0.00668426	0.000967458	0.000293169	0.00167106	0	0.00158311	0.000469071	0.000234535	0.000996775	0.0679273	0.0129874	0.000850191	0.0281736
	0.0625623	0.00985048	0	0.0107007	0.00111404	0.000879507	0	0.000175901	0.00926415	0	0.00108473	0.00612724	0	0.000527704	0.00178833	0.000322486	0.00688948	0.00170038	2.93169e-05	0	0.000293169	0.0024333	0.00278511	0.0102609	0.000293169	0.000469071
	0.196629	0.0186749	0.000732923	0.00105541	0.00559953	2.93169e-05	0	0.000293169	0.0112577	0.000351803	0	0.000322486	0	0.000908824	0.00161243	0.000351803	0	0.00266784	5.86338e-05	0	0.00175901	0	0.0151275	0.0293755	0.00114336	0.00445617
	0.157754	0.00301964	0	0.00117268	0.00392847	0.00128994	0	0.000175901	0.000469071	0.00196423	0.00076224	0.00128994	0.000263852	0.00140721	0.00307828	0.000263852	0	0.000293169	0.000175901	0.000117268	5.86338e-05	0.00369393	0.0144532	0.0852829	0.249634	0.000469071
	0.111111	0.00908824	0.000674289	0.00454412	0.00847259	0.00257989	0	0.000322486	0.00366461	0.0247435	2.93169e-05	8.79507e-05	0.000293169	0.00301964	0.00175901	0.0015538	5.86338e-05	0.00076224	0.0015538	0.00134858	0.000234535	0.0122838	0.0230724	0.0295808	0.0350923	0.000351803
	0.0962768	0.0022574	0.00149516	0.00255057	0.00354735	0.000175901	0	0.000263852	0.00375257	0.00299033	0.000175901	0	0.00214013	0.00123131	0.000410437	0.000175901	0	0.000351803	0.000410437	0.00128994	0.000557021	0.00386983	0.0356787	0.0658165	0.00533568	0.000234535
	0.138347	0.0246848	0.000293169	0.00513046	0.0121372	0.000586338	0.000615655	0	0	0.000850191	2.93169e-05	0.000469071	0	0.00196423	0.00199355	0.0017297	0.000234535	0.000439754	0.000615655	0.000586338	0.000732923	0	0.00990912	0.0124304	0	0.00117268
	0.131193	0.00691879	0	0.000879507	0.00474934	0.000175901	0	0.000175901	0.00114336	0.00211082	5.86338e-05	0	8.79507e-05	0.000293169	0.000850191	0.000674289	0	0.000674289	0.000146585	0.000351803	0.000263852	0.054207	0.00477866	0.108179	0.00574612	0.00237467
	k__Bacteria;p__Bacteroidota;c__Bacteroidia;o__Bacteroidales;f__Bacteroidaceae;g__Bacteroides;	k__Bacteria;p__Bacteroidota;c__Bacteroidia;o__Bacteroidales;f__Tannerellaceae;g__Parabacteroides;	k__Bacteria;p__Proteobacteria;c__Gammaproteobacteria;o__Enterobacterales;f__Enterobacteriaceae;g__Klebsiella;	k__Bacteria;p__Firmicutes;c__Clostridia;o__Oscillospirales;f__Eubacterium_coprostanoligenes_group;g__Eubacterium_coprostanoligenes_group;	k__Bacteria;p__Firmicutes;c__Clostridia;o__Lachnospirales;f__Lachnospiraceae;g__Lachnospiraceae_NK4A136_group;	k__Bacteria;p__Firmicutes;c__Clostridia;o__Oscillospirales;f__Oscillospiraceae;g__UCG-005;	k__Bacteria;p__Bacteroidota;c__Bacteroidia;o__Bacteroidales;f__Barnesiellaceae;g__Coprobacter;	k__Bacteria;p__Firmicutes;c__Clostridia;o__Peptostreptococcales-Tissierellales;f__Peptostreptococcaceae;g__Intestinibacter;	k__Bacteria;p__Firmicutes;c__Clostridia;o__Oscillospirales;f__Oscillospiraceae;g__UCG-002;	k__Bacteria;p__Firmicutes;c__Clostridia;o__Lachnospirales;f__Lachnospiraceae;g__Eubacterium_eligens_group;	k__Bacteria;p__Firmicutes;c__Clostridia;o__Lachnospirales;f__Lachnospiraceae;g__Eubacterium_ruminantium_group;	k__Bacteria;p__Firmicutes;c__Clostridia;o__Christensenellales;f__Christensenellaceae;g__Christensenellaceae_R-7_group;	k__Bacteria;p__Bacteroidota;c__Bacteroidia;o__Bacteroidales;f__Barnesiellaceae;g__Barnesiella;	k__Bacteria;p__Firmicutes;c__Clostridia;o__Oscillospirales;f__Ruminococcaceae;g__Incertae_Sedis;	k__Bacteria;p__Firmicutes;c__Clostridia;o__Lachnospirales;f__Lachnospiraceae;g__Ruminococcus_gnavus_group;	k__Bacteria;p__Firmicutes;c__Clostridia;o__Oscillospirales;f__Oscillospiraceae;g__Colidextribacter;	k__Bacteria;p__Firmicutes;c__Clostridia;o__Oscillospirales;f__UCG-010;g__UCG-010;	k__Bacteria;p__Firmicutes;c__Clostridia;o__Oscillospirales;f__Oscillospiraceae;g__Flavonifractor;	k__Bacteria;p__Firmicutes;c__Clostridia;o__Lachnospirales;f__Lachnospiraceae;g__Lachnospiraceae_UCG-010;	k__Bacteria;p__Firmicutes;c__Clostridia;o__Oscillospirales;f__Oscillospiraceae;g__UCG-003;	k__Bacteria;p__Firmicutes;c__Clostridia;o__Oscillospirales;f__Oscillospiraceae;g__Oscillibacter;	k__Bacteria;p__Firmicutes;c__Clostridia;o__Oscillospirales;f__Ruminococcaceae;g__CAG-352;	k__Bacteria;p__Firmicutes;c__Clostridia;o__Oscillospirales;f__Ruminococcaceae;g__Subdoligranulum;	k__Bacteria;p__Proteobacteria;c__Gammaproteobacteria;o__Enterobacterales;f__Enterobacteriaceae;g__Escherichia-Shigella;	k__Bacteria;p__Firmicutes;c__Negativicutes;o__Veillonellales-Selenomonadales;f__Selenomonadaceae;g__Megamonas;	k__Bacteria;p__Actinobacteriota;c__Coriobacteriia;o__Coriobacteriales;f__Coriobacteriaceae;g__Collinsella;
	Bacteroides	Parabacteroides	Klebsiella	Eubacterium_coprostanoligenes_group	Lachnospiraceae_NK4A136_group	UCG-005	Coprobacter	Intestinibacter	UCG-002	Eubacterium_eligens_group	Eubacterium_ruminantium_group	Christensenellaceae_R-7_group	Barnesiella	Incertae_Sedis	Ruminococcus_gnavus_group	Colidextribacter	UCG-010	Flavonifractor	Lachnospiraceae_UCG-010	UCG-003	Oscillibacter	CAG-352	Subdoligranulum	Escherichia-Shigella	Megamonas	Collinsella
	0.282996	0.0374963	0.00609792	0.0195251	0.0124597	0.00410437	0.0277631	0.00105541	0.00677221	0.0177954	0.00580475	0.00653767	0.000293169	0.00234535	0.00284374	0.000879507	0.000234535	0.00348871	0.00202287	0.00228672	0.00266784	0.00430959	0.018499	0.0208736	0	0.000469071
	0.176341	0.00747581	0.0024333	0.0134858	0.0103489	0.00252125	0.00158311	0.00392847	0.00460276	0.0162709	0.00199355	0.00724128	0.000498388	0.00219877	0.000791557	0.00146585	0.00117268	0.000791557	0.00146585	0.00222809	0.000938141	0.104691	0.0254471	0.00304896	0.0081501	0
	0.252507	0.0119027	0.00331281	0.0122545	0.00724128	0.00343008	0.00111404	0.00131926	0.00885371	0.00152448	0.00149516	0.0136324	0	0.00178833	0.00820874	0.000557021	0.000263852	0.00114336	0.00199355	0.00140721	0.000967458	0.00401642	0.0102316	0.0125183	0.00178833	0.000117268
	0.110965	0.00577543	0.00175901	0.00873644	0.0242744	0.00480797	0.00439754	0.00038112	0.00841395	0.00527704	0.000527704	0.0176195	0.00149516	0.00102609	0	0.00120199	0.00193492	0.000791557	0.00304896	0.00175901	0.000879507	0.00325418	0.0110525	0.00260921	0.000293169	0
	0.101437	0.0177954	0.047083	0.0454412	0.00850191	0.0290531	0.00231604	0.00120199	0.0211961	0.00636177	0.0176488	0.00609792	0.0015538	0.00240399	0.00260921	0.000879507	0.004163	0.00272647	0.00146585	0.00216945	0.00158311	0.00419232	0.00844327	0.00697743	0.000586338	0.000117268
	0.06309	0.0036353	0.00246262	0.00897098	0.0172383	0.00143653	0.000586338	0.0019056	0.00343008	0.0138376	0.00076224	0.00167106	0.00076224	0.00120199	0.00296101	0.000498388	0.000117268	0.0013779	0.000967458	0.000996775	0.000586338	0.00293169	0.0202873	0.01674	0.00850191	0
	0.0474934	0.0110525	0.0079742	0.0197303	0.00944005	0.00724128	0.000967458	0.00316623	0.00691879	0.00178833	0.00729991	0.00140721	0.00123131	0.00252125	0.000967458	0.00076224	0	0.00216945	0.00108473	0.00181765	0.00134858	0.00448549	0.0101437	0.0284081	0.000351803	0
	0.232219	0.00753445	0.00170038	0.0175901	0.036353	0.00284374	0.000586338	0.00114336	0.00477866	0.00425095	0.00105541	0.00477866	0.000175901	0.00296101	0.00466139	0.000644972	0.00038112	0.000791557	0.00498388	0.000996775	0.000527704	0.0093521	0.0170918	0.00867781	0.00237467	0
	0.277602	0.0385811	0.00143653	0.00489592	0.0072706	0.00246262	0.000850191	0.00445617	0.00249194	0.00167106	0.000732923	0.00114336	0.00076224	0.0144532	0.0134565	0.00222809	0	0.00293169	0.000850191	0.000879507	0.0038112	0.00222809	0.0190853	0.00249194	0.000175901	0
	0.29572	0.028496	0.000674289	0.0165641	0.00199355	0.00178833	0.000967458	0.000791557	0.00683084	0.000850191	0.000469071	0.000557021	0.000175901	0.00164175	0.00076224	0.000908824	2.93169e-05	0.0024333	0.000293169	0.000293169	0.0013779	0.0279097	0.0469364	0.00149516	0.000117268	0.00167106
	0.188361	0.0112577	0.0105248	0.0182644	0.00269716	0.00750513	0.0145705	0.00272647	0.0128994	0.012489	0.000469071	0.00167106	0.000498388	0.00131926	0.0024333	0.000439754	0.000527704	0.00196423	0.000586338	0.00131926	0.00128994	0.00999707	0.025066	0.00800352	0.000791557	0.000586338
	0.372266	0.00674289	0.00633245	0.00683084	0.00510114	0.000850191	0.000322486	0.0103489	0.00252125	0.0134271	0	0.00128994	0.000293169	0.000234535	0	0.0024333	0	0.000967458	0.00131926	0.00149516	0.000850191	0.00530636	0.0175315	0.00167106	0.000703606	0
	0.286016	0.00662562	0.00199355	0.00647904	0.00272647	0.00228672	0.000439754	0.00439754	0.00369393	0.00146585	0	0.00812079	0.00038112	0.000908824	0.0134858	0.000322486	0	0.00196423	0.000850191	0.000615655	0.000498388	0.00187628	0.0123717	0.0107593	0.00272647	0.000117268
	0.272383	0.00768103	0.00633245	0.0104955	0.0076224	0.00149516	0.00193492	0.00134858	0.00806215	0.00140721	8.79507e-05	0.00263852	0.000644972	0.000469071	0.000410437	0.000703606	0.000586338	0.000791557	0.00301964	0.00140721	0.000410437	0.000850191	0.0408091	0.00902961	0.000586338	0
	0.256083	0.110232	0.00562885	0.0114629	0.00187628	0.00856054	0.000498388	0.00246262	0.00944005	0.00269716	0.00152448	0.00111404	0.000791557	0.00202287	0.00293169	0.00038112	0.000615655	0.00351803	0.00164175	0.00211082	0.00131926	0.00123131	0.0217238	0.00598065	0.000908824	0
	0.347376	0.014805	0.00161243	0.00375257	0.00196423	0.000732923	0.000322486	0.00263852	0.00193492	0.00392847	0.000117268	0.00038112	0.000351803	0.000732923	0.00340076	0.00105541	0	0.00618587	0.00252125	0.000293169	0.00181765	0.000791557	0.0124597	0.0147757	0.00533568	5.86338e-05
	0.342656	0.0114922	0.00128994	0.0430372	0.00343008	0.004163	0.00114336	0.00357666	0.0060686	0.00386983	0.00158311	0.000117268	0.0019056	0.00126063	0.000351803	0.00076224	0	0.00228672	0.000351803	0.00131926	0.000938141	0.011375	0.0369393	0.0227792	0.0024333	0.000117268
	0.105101	0.0120786	0.00595133	0.0231897	0.00867781	0.00967458	0.000469071	0.00170038	0.024978	0.0228965	0.00794488	0.00278511	0.00791557	0.00436822	0.00671357	0.00164175	0.00404573	0.00128994	0.00134858	0.00175901	0.00120199	0.00375257	0.0277338	0.0305775	0.000967458	0.00504251
	0.192319	0.0138376	0.00688948	0.017209	0.00683084	0.00357666	0.000234535	0.00389915	0.0097039	0.0199355	0.00803283	0.00205218	0.00492524	0.00559953	0.00375257	0.00140721	0.00164175	0.00111404	0.00149516	0.00146585	0.0017297	0.010173	0.0293169	0.0270302	0.00263852	0.00158311
	0.156728	0.0119906	0.00469071	0.0254178	0.0358546	0.00627382	0.000850191	0.0019056	0.0154793	0.0155673	0.0177661	0.00184697	0.00949868	0.00234535	0.0024333	0.00266784	0.00486661	0.00170038	0.00117268	0.00196423	0.00205218	0.00938141	0.0346526	0.016652	0.000703606	0.00337145
	0.0813544	0.00428027	0.0198769	0.0143946	0.0117561	0.0038112	0.000146585	0.00234535	0.00844327	0.0181765	0.014805	0.00149516	0.00222809	0.00249194	0.0064204	0.00246262	0.00205218	0.00152448	0.00102609	0.000820874	0.00128994	0.00319554	0.019701	0.025066	0.00313691	0.00117268
	0.12404	0.01545	0.00463207	0.0155966	0.0124011	0.004163	0.00111404	0.00158311	0.0155673	0.012489	0.0105541	0.00325418	0.00861917	0.00498388	0.00263852	0.00501319	0.00196423	0.00120199	0.00108473	0.00263852	0.00199355	0.00348871	0.0219291	0.011287	0.000674289	0.00472002
	0.16265	0.0101437	0.00785693	0.0132512	0.0171211	0.00442685	0.000410437	0.00134858	0.0105541	0.0156259	0.00882439	0.00152448	0.00401642	0.00105541	0.00266784	0.00102609	0.00211082	0.00120199	0.00161243	0.0013779	0.00120199	0.00404573	0.0188215	0.0641747	0.000908824	0.00128994
	0.118059	0.00891234	0	0.00653767	0.00384052	0.00149516	0.00222809	0.0074465	0.00633245	0.00879507	0.00677221	0.000615655	0.00111404	0.000674289	0.00131926	0.00178833	2.93169e-05	0.000410437	0.00193492	0.00152448	0.000703606	0.00296101	0.0103196	0.00586338	0.000293169	0.00425095
	0.0968924	0.0165054	0.00117268	0.020903	0.0164761	0.00621519	0.000967458	0.00105541	0.01674	0.0195251	0.00782762	0.00240399	0.00612724	0.00472002	0.00448549	0.00158311	0.00392847	0.00102609	0.00149516	0.00196423	0.00108473	0.00252125	0.0230724	0.14978	0.00246262	0.0013779
	0.122076	0.0636177	0.000234535	0.00454412	0.00486661	0.000996775	0.000175901	0.0253005	0.00237467	0.00973322	0.00375257	0.000557021	0.000293169	0.000879507	0.00469071	0.000322486	0	0.00237467	0.000908824	0.000263852	0.000439754	0.00234535	0.00706538	0.00422164	0	0.000850191
	0.157285	0.0165641	0.000293169	0.0284374	0.0443272	0.0043389	0.00205218	0.00187628	0.0188215	0.0140428	0.0174729	0.00164175	0.0150689	0.00378188	0.00128994	0.00275579	0.00513046	0.0017297	0.000908824	0.00249194	0.00231604	0.00486661	0.0369686	0.0413662	0.0036353	0.0022574
	0.148285	0.0110232	0.00357666	0.0107886	0.00131926	0.00474934	0.000410437	0.0131926	0.00876576	0.0013779	0.00422164	0.000615655	0.00120199	0.000410437	0.000410437	0.000644972	2.93169e-05	0.000527704	0.000674289	0.000527704	0.000234535	0.0486368	0.0224861	0.00999707	0.000996775	0.00322486
	0.116183	0.0225154	0.00117268	0.0161536	0.0187042	0.00105541	0.0015538	0.000850191	0.0226327	0.0105248	0.0102609	0.00278511	0.0149516	0.00425095	0.00123131	0.00882439	0.00216945	0.00102609	0.00120199	0.00386983	0.0019056	0.00158311	0.0210789	0.0388742	0.00266784	0.00545295
	0.134653	0.0132219	0.000938141	0.0138962	0.023131	0.00181765	0.0013779	0.00120199	0.00888303	0.0122252	0.00812079	0.000938141	0.00551158	0.00175901	0.00175901	0.0015538	0.0024333	0.00076224	0.00143653	0.00149516	0.00123131	0.00146585	0.0169159	0.13304	0.00272647	0.000908824
	0.143975	0.00510114	0	0.00161243	0	0.00184697	0	0.00718264	0.00419232	0.00284374	0	0.00205218	0	0.00123131	0.000351803	5.86338e-05	0	0	0.000234535	0.00102609	0	0	0.00955731	0.000117268	0.000674289	0.00545295
	0.013134	0.00105541	0	0.000322486	0.00164175	2.93169e-05	5.86338e-05	0.000146585	5.86338e-05	0.000527704	0.000967458	0	0	0	0	0	0	0	2.93169e-05	0	0	0	0.00131926	5.86338e-05	0.0306362	0.000146585
	0.102111	0.0224861	0	0.000117268	0.000908824	0.000146585	0	0.00211082	5.86338e-05	0	0	0	0	0.00149516	0.00539431	0	0	0.000527704	0.00120199	0.000557021	0.000175901	0	0.00463207	0.000791557	0.000527704	0.000967458
	0.0275286	0.00724128	0	0.0134565	0.00753445	0.000351803	0	0.000205218	0.00161243	0.000351803	0.0013779	0.00199355	0.000175901	0.000820874	0	0.000351803	0.000293169	0.000293169	0.00108473	0.0013779	8.79507e-05	0.000967458	0.00659631	0.000322486	0.00117268	0.000410437
	0.0204632	0.0013779	0	0.00697743	0.00193492	0.000205218	0.000117268	0.000498388	0.000644972	0.000791557	0.000644972	0	0.000117268	0.000293169	0	0.000293169	0.00146585	0	5.86338e-05	0.000410437	0	0	0.00117268	0.000175901	0.0169745	0.000469071
	0.0359719	0.00117268	0	0.00290237	0.000527704	0.000263852	0	0.000410437	0.00231604	0.000527704	0.000234535	0.000293169	0.00114336	0.000234535	0	0.000175901	5.86338e-05	0.000791557	0.000351803	0.000469071	0	0.000351803	0.00351803	0.000351803	0.0864556	0.00656699
	0.208824	0.00199355	0	0.00134858	0.00117268	0	5.86338e-05	0	0.000410437	0.0015538	0.00123131	0.000234535	0	0.000791557	0	0	0.000117268	5.86338e-05	0.00111404	0.000263852	0	0	0.00442685	0.000234535	0.0428906	0.000410437
	0.152741	0.00228672	0	0.00287306	0.0143946	0.00196423	0.0013779	0	0.00252125	0.00621519	0.00410437	0.00401642	0.000908824	0.000527704	0.000586338	0.00108473	0.000791557	0.000175901	0.000850191	0.00161243	0	0.000586338	0.0357666	0.00105541	0.0531223	0.00193492
	0.00841395	0.00354735	0	0.000469071	0.0024333	0	0	0.000351803	0.000117268	0	0.000117268	0	0	0.000410437	0.00293169	0.000410437	0	0.000498388	0	0.00076224	0.000469071	0.000293169	0.00128994	0.000351803	0.000674289	0.00126063
	0.226737	0.00313691	0	0	0.000234535	5.86338e-05	0	0.000175901	0.000263852	0.000850191	0	0.000205218	0.000850191	0.000410437	0	0	2.93169e-05	0.000117268	0.000175901	0.000293169	0	0.000234535	0.0126942	0.00196423	0.000527704	0.00170038
	0.126444	0.00334213	0.000469071	0.000234535	0.00216945	0	0	0.000469071	0.000234535	0.023131	0	0.000205218	5.86338e-05	0.000117268	0	0	0	0	0	0.000644972	0	0.000644972	0.0211375	0.000527704	0.000527704	0.00246262
	0.00961595	0.000175901	0	0	0.000586338	0	0	0	0	0.00123131	0	0	0	0.000293169	0.00293169	0	0	2.93169e-05	0.000498388	0.000117268	0	0.000117268	0.123512	0.000234535	0.000527704	0.00322486
	0.132483	0.00759308	0	0.000439754	0.000469071	0.000175901	0	0.000469071	0.000527704	0.00152448	5.86338e-05	0.000410437	0.000117268	0.000146585	0.00791557	0	5.86338e-05	0.000908824	0.000175901	0.000175901	0.000175901	0.000674289	0.00521841	0.00134858	0.000967458	0.00161243
	0.0212548	0.00187628	0	0.000732923	0.00445617	0.000293169	0	0.000263852	0.000469071	0.00703606	0.000791557	0.000263852	0.000263852	0	0.000351803	0	0	0	0.00038112	0.000117268	5.86338e-05	0.000498388	0.00568748	0.000527704	0.00228672	0.00756376
	0.433216	0.0038112	0	0.000263852	0.000674289	0	0	0.000410437	0	0.000908824	8.79507e-05	0.000117268	0.00146585	0.000263852	0.000527704	5.86338e-05	5.86338e-05	0	0.000117268	0.000117268	0	0.00076224	0.00724128	0.000674289	0.000820874	0.0715626
	0.224011	0.00800352	0.000351803	0.0024333	0.00577543	0.000527704	0	0.000234535	0.00211082	0.00955731	0.000234535	0.00515978	0.00255057	0.000732923	0.000410437	0.000175901	5.86338e-05	0.000263852	0.00149516	0.000644972	0.000175901	0.0281442	0.022105	0.0237174	0.0104955	0.00375257
	0.319056	0.00548226	0	0.000439754	0.000469071	5.86338e-05	0.000439754	0	0.000117268	0.000527704	0.000205218	0.000175901	0.00299033	0.000175901	0.00765172	0.000146585	5.86338e-05	0.000293169	0.000469071	0.000205218	0	0.000410437	0.0015538	0.00237467	0.202257	0.0296101
	0.0326884	0.00439754	0	0.00580475	0.00477866	0.00161243	0	5.86338e-05	0.00263852	0.0236001	0.00709469	0.00222809	0.000820874	0.000615655	0	0	0.000439754	0.000117268	0.000820874	0.000644972	0.000205218	0.013134	0.0240399	0.000732923	0.0457051	0.0169452
	0.0161829	0.000498388	0	0.00202287	0.00492524	0.004163	0.00131926	0	0.00134858	0.0108473	0	0.0055409	0.000146585	0.000322486	0	0.000615655	0.00219877	0	0.00076224	0.000175901	5.86338e-05	0.000351803	0.00598065	0.000644972	0.014248	0.00809147
	0.0783934	0.00161243	0.000351803	0.000351803	0.00304896	0	0	0.00038112	0.000175901	0	5.86338e-05	0	0	0.000234535	0.000791557	0.000175901	0	0	5.86338e-05	0	0.000175901	0	0.00436822	0.000850191	0.0164761	0.0024333
	0.0188801	0.00149516	0	0.00542363	0.000527704	0.00513046	0	0.00328349	0.00662562	0.00709469	0.00266784	0.00322486	0.000293169	0.00668426	0.000967458	0.000293169	0.00167106	0	0.00158311	0.000469071	0.000234535	0.000996775	0.0679273	0.0129874	0.000850191	0.0281736
	0.0625623	0.00985048	0	0.0107007	0.00111404	0.000879507	0	0.000175901	0.00926415	0	0.00108473	0.00612724	0	0.000527704	0.00178833	0.000322486	0.00688948	0.00170038	2.93169e-05	0	0.000293169	0.0024333	0.00278511	0.0102609	0.000293169	0.000469071
	0.196629	0.0186749	0.000732923	0.00105541	0.00559953	2.93169e-05	0	0.000293169	0.0112577	0.000351803	0	0.000322486	0	0.000908824	0.00161243	0.000351803	0	0.00266784	5.86338e-05	0	0.00175901	0	0.0151275	0.0293755	0.00114336	0.00445617
	0.157754	0.00301964	0	0.00117268	0.00392847	0.00128994	0	0.000175901	0.000469071	0.00196423	0.00076224	0.00128994	0.000263852	0.00140721	0.00307828	0.000263852	0	0.000293169	0.000175901	0.000117268	5.86338e-05	0.00369393	0.0144532	0.0852829	0.249634	0.000469071
	0.111111	0.00908824	0.000674289	0.00454412	0.00847259	0.00257989	0	0.000322486	0.00366461	0.0247435	2.93169e-05	8.79507e-05	0.000293169	0.00301964	0.00175901	0.0015538	5.86338e-05	0.00076224	0.0015538	0.00134858	0.000234535	0.0122838	0.0230724	0.0295808	0.0350923	0.000351803
	0.0962768	0.0022574	0.00149516	0.00255057	0.00354735	0.000175901	0	0.000263852	0.00375257	0.00299033	0.000175901	0	0.00214013	0.00123131	0.000410437	0.000175901	0	0.000351803	0.000410437	0.00128994	0.000557021	0.00386983	0.0356787	0.0658165	0.00533568	0.000234535
	0.138347	0.0246848	0.000293169	0.00513046	0.0121372	0.000586338	0.000615655	0	0	0.000850191	2.93169e-05	0.000469071	0	0.00196423	0.00199355	0.0017297	0.000234535	0.000439754	0.000615655	0.000586338	0.000732923	0	0.00990912	0.0124304	0	0.00117268
	0.131193	0.00691879	0	0.000879507	0.00474934	0.000175901	0	0.000175901	0.00114336	0.00211082	5.86338e-05	0	8.79507e-05	0.000293169	0.000850191	0.000674289	0	0.000674289	0.000146585	0.000351803	0.000263852	0.054207	0.00477866	0.108179	0.00574612	0.00237467
	k__Bacteria;p__Bacteroidota;c__Bacteroidia;o__Bacteroidales;f__Bacteroidaceae;g__Bacteroides;	k__Bacteria;p__Bacteroidota;c__Bacteroidia;o__Bacteroidales;f__Tannerellaceae;g__Parabacteroides;	k__Bacteria;p__Proteobacteria;c__Gammaproteobacteria;o__Enterobacterales;f__Enterobacteriaceae;g__Klebsiella;	k__Bacteria;p__Firmicutes;c__Clostridia;o__Oscillospirales;f__Eubacterium_coprostanoligenes_group;g__Eubacterium_coprostanoligenes_group;	k__Bacteria;p__Firmicutes;c__Clostridia;o__Lachnospirales;f__Lachnospiraceae;g__Lachnospiraceae_NK4A136_group;	k__Bacteria;p__Firmicutes;c__Clostridia;o__Oscillospirales;f__Oscillospiraceae;g__UCG-005;	k__Bacteria;p__Bacteroidota;c__Bacteroidia;o__Bacteroidales;f__Barnesiellaceae;g__Coprobacter;	k__Bacteria;p__Firmicutes;c__Clostridia;o__Peptostreptococcales-Tissierellales;f__Peptostreptococcaceae;g__Intestinibacter;	k__Bacteria;p__Firmicutes;c__Clostridia;o__Oscillospirales;f__Oscillospiraceae;g__UCG-002;	k__Bacteria;p__Firmicutes;c__Clostridia;o__Lachnospirales;f__Lachnospiraceae;g__Eubacterium_eligens_group;	k__Bacteria;p__Firmicutes;c__Clostridia;o__Lachnospirales;f__Lachnospiraceae;g__Eubacterium_ruminantium_group;	k__Bacteria;p__Firmicutes;c__Clostridia;o__Christensenellales;f__Christensenellaceae;g__Christensenellaceae_R-7_group;	k__Bacteria;p__Bacteroidota;c__Bacteroidia;o__Bacteroidales;f__Barnesiellaceae;g__Barnesiella;	k__Bacteria;p__Firmicutes;c__Clostridia;o__Oscillospirales;f__Ruminococcaceae;g__Incertae_Sedis;	k__Bacteria;p__Firmicutes;c__Clostridia;o__Lachnospirales;f__Lachnospiraceae;g__Ruminococcus_gnavus_group;	k__Bacteria;p__Firmicutes;c__Clostridia;o__Oscillospirales;f__Oscillospiraceae;g__Colidextribacter;	k__Bacteria;p__Firmicutes;c__Clostridia;o__Oscillospirales;f__UCG-010;g__UCG-010;	k__Bacteria;p__Firmicutes;c__Clostridia;o__Oscillospirales;f__Oscillospiraceae;g__Flavonifractor;	k__Bacteria;p__Firmicutes;c__Clostridia;o__Lachnospirales;f__Lachnospiraceae;g__Lachnospiraceae_UCG-010;	k__Bacteria;p__Firmicutes;c__Clostridia;o__Oscillospirales;f__Oscillospiraceae;g__UCG-003;	k__Bacteria;p__Firmicutes;c__Clostridia;o__Oscillospirales;f__Oscillospiraceae;g__Oscillibacter;	k__Bacteria;p__Firmicutes;c__Clostridia;o__Oscillospirales;f__Ruminococcaceae;g__CAG-352;	k__Bacteria;p__Firmicutes;c__Clostridia;o__Oscillospirales;f__Ruminococcaceae;g__Subdoligranulum;	k__Bacteria;p__Proteobacteria;c__Gammaproteobacteria;o__Enterobacterales;f__Enterobacteriaceae;g__Escherichia-Shigella;	k__Bacteria;p__Firmicutes;c__Negativicutes;o__Veillonellales-Selenomonadales;f__Selenomonadaceae;g__Megamonas;	k__Bacteria;p__Actinobacteriota;c__Coriobacteriia;o__Coriobacteriales;f__Coriobacteriaceae;g__Collinsella;
	Bacteroides	Parabacteroides	Klebsiella	Eubacterium_coprostanoligenes_group	Lachnospiraceae_NK4A136_group	UCG-005	Coprobacter	Intestinibacter	UCG-002	Eubacterium_eligens_group	Eubacterium_ruminantium_group	Christensenellaceae_R-7_group	Barnesiella	Incertae_Sedis	Ruminococcus_gnavus_group	Colidextribacter	UCG-010	Flavonifractor	Lachnospiraceae_UCG-010	UCG-003	Oscillibacter	CAG-352	Subdoligranulum	Escherichia-Shigella	Megamonas	Collinsella
	0.282996	0.0374963	0.00609792	0.0195251	0.0124597	0.00410437	0.0277631	0.00105541	0.00677221	0.0177954	0.00580475	0.00653767	0.000293169	0.00234535	0.00284374	0.000879507	0.000234535	0.00348871	0.00202287	0.00228672	0.00266784	0.00430959	0.018499	0.0208736	0	0.000469071
	0.176341	0.00747581	0.0024333	0.0134858	0.0103489	0.00252125	0.00158311	0.00392847	0.00460276	0.0162709	0.00199355	0.00724128	0.000498388	0.00219877	0.000791557	0.00146585	0.00117268	0.000791557	0.00146585	0.00222809	0.000938141	0.104691	0.0254471	0.00304896	0.0081501	0
	0.252507	0.0119027	0.00331281	0.0122545	0.00724128	0.00343008	0.00111404	0.00131926	0.00885371	0.00152448	0.00149516	0.0136324	0	0.00178833	0.00820874	0.000557021	0.000263852	0.00114336	0.00199355	0.00140721	0.000967458	0.00401642	0.0102316	0.0125183	0.00178833	0.000117268
	0.110965	0.00577543	0.00175901	0.00873644	0.0242744	0.00480797	0.00439754	0.00038112	0.00841395	0.00527704	0.000527704	0.0176195	0.00149516	0.00102609	0	0.00120199	0.00193492	0.000791557	0.00304896	0.00175901	0.000879507	0.00325418	0.0110525	0.00260921	0.000293169	0
	0.101437	0.0177954	0.047083	0.0454412	0.00850191	0.0290531	0.00231604	0.00120199	0.0211961	0.00636177	0.0176488	0.00609792	0.0015538	0.00240399	0.00260921	0.000879507	0.004163	0.00272647	0.00146585	0.00216945	0.00158311	0.00419232	0.00844327	0.00697743	0.000586338	0.000117268
	0.06309	0.0036353	0.00246262	0.00897098	0.0172383	0.00143653	0.000586338	0.0019056	0.00343008	0.0138376	0.00076224	0.00167106	0.00076224	0.00120199	0.00296101	0.000498388	0.000117268	0.0013779	0.000967458	0.000996775	0.000586338	0.00293169	0.0202873	0.01674	0.00850191	0
	0.0474934	0.0110525	0.0079742	0.0197303	0.00944005	0.00724128	0.000967458	0.00316623	0.00691879	0.00178833	0.00729991	0.00140721	0.00123131	0.00252125	0.000967458	0.00076224	0	0.00216945	0.00108473	0.00181765	0.00134858	0.00448549	0.0101437	0.0284081	0.000351803	0
	0.232219	0.00753445	0.00170038	0.0175901	0.036353	0.00284374	0.000586338	0.00114336	0.00477866	0.00425095	0.00105541	0.00477866	0.000175901	0.00296101	0.00466139	0.000644972	0.00038112	0.000791557	0.00498388	0.000996775	0.000527704	0.0093521	0.0170918	0.00867781	0.00237467	0
	0.277602	0.0385811	0.00143653	0.00489592	0.0072706	0.00246262	0.000850191	0.00445617	0.00249194	0.00167106	0.000732923	0.00114336	0.00076224	0.0144532	0.0134565	0.00222809	0	0.00293169	0.000850191	0.000879507	0.0038112	0.00222809	0.0190853	0.00249194	0.000175901	0
	0.29572	0.028496	0.000674289	0.0165641	0.00199355	0.00178833	0.000967458	0.000791557	0.00683084	0.000850191	0.000469071	0.000557021	0.000175901	0.00164175	0.00076224	0.000908824	2.93169e-05	0.0024333	0.000293169	0.000293169	0.0013779	0.0279097	0.0469364	0.00149516	0.000117268	0.00167106
	0.188361	0.0112577	0.0105248	0.0182644	0.00269716	0.00750513	0.0145705	0.00272647	0.0128994	0.012489	0.000469071	0.00167106	0.000498388	0.00131926	0.0024333	0.000439754	0.000527704	0.00196423	0.000586338	0.00131926	0.00128994	0.00999707	0.025066	0.00800352	0.000791557	0.000586338
	0.372266	0.00674289	0.00633245	0.00683084	0.00510114	0.000850191	0.000322486	0.0103489	0.00252125	0.0134271	0	0.00128994	0.000293169	0.000234535	0	0.0024333	0	0.000967458	0.00131926	0.00149516	0.000850191	0.00530636	0.0175315	0.00167106	0.000703606	0
	0.286016	0.00662562	0.00199355	0.00647904	0.00272647	0.00228672	0.000439754	0.00439754	0.00369393	0.00146585	0	0.00812079	0.00038112	0.000908824	0.0134858	0.000322486	0	0.00196423	0.000850191	0.000615655	0.000498388	0.00187628	0.0123717	0.0107593	0.00272647	0.000117268
	0.272383	0.00768103	0.00633245	0.0104955	0.0076224	0.00149516	0.00193492	0.00134858	0.00806215	0.00140721	8.79507e-05	0.00263852	0.000644972	0.000469071	0.000410437	0.000703606	0.000586338	0.000791557	0.00301964	0.00140721	0.000410437	0.000850191	0.0408091	0.00902961	0.000586338	0
	0.256083	0.110232	0.00562885	0.0114629	0.00187628	0.00856054	0.000498388	0.00246262	0.00944005	0.00269716	0.00152448	0.00111404	0.000791557	0.00202287	0.00293169	0.00038112	0.000615655	0.00351803	0.00164175	0.00211082	0.00131926	0.00123131	0.0217238	0.00598065	0.000908824	0
	0.347376	0.014805	0.00161243	0.00375257	0.00196423	0.000732923	0.000322486	0.00263852	0.00193492	0.00392847	0.000117268	0.00038112	0.000351803	0.000732923	0.00340076	0.00105541	0	0.00618587	0.00252125	0.000293169	0.00181765	0.000791557	0.0124597	0.0147757	0.00533568	5.86338e-05
	0.342656	0.0114922	0.00128994	0.0430372	0.00343008	0.004163	0.00114336	0.00357666	0.0060686	0.00386983	0.00158311	0.000117268	0.0019056	0.00126063	0.000351803	0.00076224	0	0.00228672	0.000351803	0.00131926	0.000938141	0.011375	0.0369393	0.0227792	0.0024333	0.000117268
	0.105101	0.0120786	0.00595133	0.0231897	0.00867781	0.00967458	0.000469071	0.00170038	0.024978	0.0228965	0.00794488	0.00278511	0.00791557	0.00436822	0.00671357	0.00164175	0.00404573	0.00128994	0.00134858	0.00175901	0.00120199	0.00375257	0.0277338	0.0305775	0.000967458	0.00504251
	0.192319	0.0138376	0.00688948	0.017209	0.00683084	0.00357666	0.000234535	0.00389915	0.0097039	0.0199355	0.00803283	0.00205218	0.00492524	0.00559953	0.00375257	0.00140721	0.00164175	0.00111404	0.00149516	0.00146585	0.0017297	0.010173	0.0293169	0.0270302	0.00263852	0.00158311
	0.156728	0.0119906	0.00469071	0.0254178	0.0358546	0.00627382	0.000850191	0.0019056	0.0154793	0.0155673	0.0177661	0.00184697	0.00949868	0.00234535	0.0024333	0.00266784	0.00486661	0.00170038	0.00117268	0.00196423	0.00205218	0.00938141	0.0346526	0.016652	0.000703606	0.00337145
	0.0813544	0.00428027	0.0198769	0.0143946	0.0117561	0.0038112	0.000146585	0.00234535	0.00844327	0.0181765	0.014805	0.00149516	0.00222809	0.00249194	0.0064204	0.00246262	0.00205218	0.00152448	0.00102609	0.000820874	0.00128994	0.00319554	0.019701	0.025066	0.00313691	0.00117268
	0.12404	0.01545	0.00463207	0.0155966	0.0124011	0.004163	0.00111404	0.00158311	0.0155673	0.012489	0.0105541	0.00325418	0.00861917	0.00498388	0.00263852	0.00501319	0.00196423	0.00120199	0.00108473	0.00263852	0.00199355	0.00348871	0.0219291	0.011287	0.000674289	0.00472002
	0.16265	0.0101437	0.00785693	0.0132512	0.0171211	0.00442685	0.000410437	0.00134858	0.0105541	0.0156259	0.00882439	0.00152448	0.00401642	0.00105541	0.00266784	0.00102609	0.00211082	0.00120199	0.00161243	0.0013779	0.00120199	0.00404573	0.0188215	0.0641747	0.000908824	0.00128994
	0.118059	0.00891234	0	0.00653767	0.00384052	0.00149516	0.00222809	0.0074465	0.00633245	0.00879507	0.00677221	0.000615655	0.00111404	0.000674289	0.00131926	0.00178833	2.93169e-05	0.000410437	0.00193492	0.00152448	0.000703606	0.00296101	0.0103196	0.00586338	0.000293169	0.00425095
	0.0968924	0.0165054	0.00117268	0.020903	0.0164761	0.00621519	0.000967458	0.00105541	0.01674	0.0195251	0.00782762	0.00240399	0.00612724	0.00472002	0.00448549	0.00158311	0.00392847	0.00102609	0.00149516	0.00196423	0.00108473	0.00252125	0.0230724	0.14978	0.00246262	0.0013779
	0.122076	0.0636177	0.000234535	0.00454412	0.00486661	0.000996775	0.000175901	0.0253005	0.00237467	0.00973322	0.00375257	0.000557021	0.000293169	0.000879507	0.00469071	0.000322486	0	0.00237467	0.000908824	0.000263852	0.000439754	0.00234535	0.00706538	0.00422164	0	0.000850191
	0.157285	0.0165641	0.000293169	0.0284374	0.0443272	0.0043389	0.00205218	0.00187628	0.0188215	0.0140428	0.0174729	0.00164175	0.0150689	0.00378188	0.00128994	0.00275579	0.00513046	0.0017297	0.000908824	0.00249194	0.00231604	0.00486661	0.0369686	0.0413662	0.0036353	0.0022574
	0.148285	0.0110232	0.00357666	0.0107886	0.00131926	0.00474934	0.000410437	0.0131926	0.00876576	0.0013779	0.00422164	0.000615655	0.00120199	0.000410437	0.000410437	0.000644972	2.93169e-05	0.000527704	0.000674289	0.000527704	0.000234535	0.0486368	0.0224861	0.00999707	0.000996775	0.00322486
	0.116183	0.0225154	0.00117268	0.0161536	0.0187042	0.00105541	0.0015538	0.000850191	0.0226327	0.0105248	0.0102609	0.00278511	0.0149516	0.00425095	0.00123131	0.00882439	0.00216945	0.00102609	0.00120199	0.00386983	0.0019056	0.00158311	0.0210789	0.0388742	0.00266784	0.00545295
	0.134653	0.0132219	0.000938141	0.0138962	0.023131	0.00181765	0.0013779	0.00120199	0.00888303	0.0122252	0.00812079	0.000938141	0.00551158	0.00175901	0.00175901	0.0015538	0.0024333	0.00076224	0.00143653	0.00149516	0.00123131	0.00146585	0.0169159	0.13304	0.00272647	0.000908824
	0.143975	0.00510114	0	0.00161243	0	0.00184697	0	0.00718264	0.00419232	0.00284374	0	0.00205218	0	0.00123131	0.000351803	5.86338e-05	0	0	0.000234535	0.00102609	0	0	0.00955731	0.000117268	0.000674289	0.00545295
	0.013134	0.00105541	0	0.000322486	0.00164175	2.93169e-05	5.86338e-05	0.000146585	5.86338e-05	0.000527704	0.000967458	0	0	0	0	0	0	0	2.93169e-05	0	0	0	0.00131926	5.86338e-05	0.0306362	0.000146585
	0.102111	0.0224861	0	0.000117268	0.000908824	0.000146585	0	0.00211082	5.86338e-05	0	0	0	0	0.00149516	0.00539431	0	0	0.000527704	0.00120199	0.000557021	0.000175901	0	0.00463207	0.000791557	0.000527704	0.000967458
	0.0275286	0.00724128	0	0.0134565	0.00753445	0.000351803	0	0.000205218	0.00161243	0.000351803	0.0013779	0.00199355	0.000175901	0.000820874	0	0.000351803	0.000293169	0.000293169	0.00108473	0.0013779	8.79507e-05	0.000967458	0.00659631	0.000322486	0.00117268	0.000410437
	0.0204632	0.0013779	0	0.00697743	0.00193492	0.000205218	0.000117268	0.000498388	0.000644972	0.000791557	0.000644972	0	0.000117268	0.000293169	0	0.000293169	0.00146585	0	5.86338e-05	0.000410437	0	0	0.00117268	0.000175901	0.0169745	0.000469071
	0.0359719	0.00117268	0	0.00290237	0.000527704	0.000263852	0	0.000410437	0.00231604	0.000527704	0.000234535	0.000293169	0.00114336	0.000234535	0	0.000175901	5.86338e-05	0.000791557	0.000351803	0.000469071	0	0.000351803	0.00351803	0.000351803	0.0864556	0.00656699
	0.208824	0.00199355	0	0.00134858	0.00117268	0	5.86338e-05	0	0.000410437	0.0015538	0.00123131	0.000234535	0	0.000791557	0	0	0.000117268	5.86338e-05	0.00111404	0.000263852	0	0	0.00442685	0.000234535	0.0428906	0.000410437
	0.152741	0.00228672	0	0.00287306	0.0143946	0.00196423	0.0013779	0	0.00252125	0.00621519	0.00410437	0.00401642	0.000908824	0.000527704	0.000586338	0.00108473	0.000791557	0.000175901	0.000850191	0.00161243	0	0.000586338	0.0357666	0.00105541	0.0531223	0.00193492
	0.00841395	0.00354735	0	0.000469071	0.0024333	0	0	0.000351803	0.000117268	0	0.000117268	0	0	0.000410437	0.00293169	0.000410437	0	0.000498388	0	0.00076224	0.000469071	0.000293169	0.00128994	0.000351803	0.000674289	0.00126063
	0.226737	0.00313691	0	0	0.000234535	5.86338e-05	0	0.000175901	0.000263852	0.000850191	0	0.000205218	0.000850191	0.000410437	0	0	2.93169e-05	0.000117268	0.000175901	0.000293169	0	0.000234535	0.0126942	0.00196423	0.000527704	0.00170038
	0.126444	0.00334213	0.000469071	0.000234535	0.00216945	0	0	0.000469071	0.000234535	0.023131	0	0.000205218	5.86338e-05	0.000117268	0	0	0	0	0	0.000644972	0	0.000644972	0.0211375	0.000527704	0.000527704	0.00246262
	0.00961595	0.000175901	0	0	0.000586338	0	0	0	0	0.00123131	0	0	0	0.000293169	0.00293169	0	0	2.93169e-05	0.000498388	0.000117268	0	0.000117268	0.123512	0.000234535	0.000527704	0.00322486
	0.132483	0.00759308	0	0.000439754	0.000469071	0.000175901	0	0.000469071	0.000527704	0.00152448	5.86338e-05	0.000410437	0.000117268	0.000146585	0.00791557	0	5.86338e-05	0.000908824	0.000175901	0.000175901	0.000175901	0.000674289	0.00521841	0.00134858	0.000967458	0.00161243
	0.0212548	0.00187628	0	0.000732923	0.00445617	0.000293169	0	0.000263852	0.000469071	0.00703606	0.000791557	0.000263852	0.000263852	0	0.000351803	0	0	0	0.00038112	0.000117268	5.86338e-05	0.000498388	0.00568748	0.000527704	0.00228672	0.00756376
	0.433216	0.0038112	0	0.000263852	0.000674289	0	0	0.000410437	0	0.000908824	8.79507e-05	0.000117268	0.00146585	0.000263852	0.000527704	5.86338e-05	5.86338e-05	0	0.000117268	0.000117268	0	0.00076224	0.00724128	0.000674289	0.000820874	0.0715626
	0.224011	0.00800352	0.000351803	0.0024333	0.00577543	0.000527704	0	0.000234535	0.00211082	0.00955731	0.000234535	0.00515978	0.00255057	0.000732923	0.000410437	0.000175901	5.86338e-05	0.000263852	0.00149516	0.000644972	0.000175901	0.0281442	0.022105	0.0237174	0.0104955	0.00375257
	0.319056	0.00548226	0	0.000439754	0.000469071	5.86338e-05	0.000439754	0	0.000117268	0.000527704	0.000205218	0.000175901	0.00299033	0.000175901	0.00765172	0.000146585	5.86338e-05	0.000293169	0.000469071	0.000205218	0	0.000410437	0.0015538	0.00237467	0.202257	0.0296101
	0.0326884	0.00439754	0	0.00580475	0.00477866	0.00161243	0	5.86338e-05	0.00263852	0.0236001	0.00709469	0.00222809	0.000820874	0.000615655	0	0	0.000439754	0.000117268	0.000820874	0.000644972	0.000205218	0.013134	0.0240399	0.000732923	0.0457051	0.0169452
	0.0161829	0.000498388	0	0.00202287	0.00492524	0.004163	0.00131926	0	0.00134858	0.0108473	0	0.0055409	0.000146585	0.000322486	0	0.000615655	0.00219877	0	0.00076224	0.000175901	5.86338e-05	0.000351803	0.00598065	0.000644972	0.014248	0.00809147
	0.0783934	0.00161243	0.000351803	0.000351803	0.00304896	0	0	0.00038112	0.000175901	0	5.86338e-05	0	0	0.000234535	0.000791557	0.000175901	0	0	5.86338e-05	0	0.000175901	0	0.00436822	0.000850191	0.0164761	0.0024333
	0.0188801	0.00149516	0	0.00542363	0.000527704	0.00513046	0	0.00328349	0.00662562	0.00709469	0.00266784	0.00322486	0.000293169	0.00668426	0.000967458	0.000293169	0.00167106	0	0.00158311	0.000469071	0.000234535	0.000996775	0.0679273	0.0129874	0.000850191	0.0281736
	0.0625623	0.00985048	0	0.0107007	0.00111404	0.000879507	0	0.000175901	0.00926415	0	0.00108473	0.00612724	0	0.000527704	0.00178833	0.000322486	0.00688948	0.00170038	2.93169e-05	0	0.000293169	0.0024333	0.00278511	0.0102609	0.000293169	0.000469071
	0.196629	0.0186749	0.000732923	0.00105541	0.00559953	2.93169e-05	0	0.000293169	0.0112577	0.000351803	0	0.000322486	0	0.000908824	0.00161243	0.000351803	0	0.00266784	5.86338e-05	0	0.00175901	0	0.0151275	0.0293755	0.00114336	0.00445617
	0.157754	0.00301964	0	0.00117268	0.00392847	0.00128994	0	0.000175901	0.000469071	0.00196423	0.00076224	0.00128994	0.000263852	0.00140721	0.00307828	0.000263852	0	0.000293169	0.000175901	0.000117268	5.86338e-05	0.00369393	0.0144532	0.0852829	0.249634	0.000469071
	0.111111	0.00908824	0.000674289	0.00454412	0.00847259	0.00257989	0	0.000322486	0.00366461	0.0247435	2.93169e-05	8.79507e-05	0.000293169	0.00301964	0.00175901	0.0015538	5.86338e-05	0.00076224	0.0015538	0.00134858	0.000234535	0.0122838	0.0230724	0.0295808	0.0350923	0.000351803
	0.0962768	0.0022574	0.00149516	0.00255057	0.00354735	0.000175901	0	0.000263852	0.00375257	0.00299033	0.000175901	0	0.00214013	0.00123131	0.000410437	0.000175901	0	0.000351803	0.000410437	0.00128994	0.000557021	0.00386983	0.0356787	0.0658165	0.00533568	0.000234535
	0.138347	0.0246848	0.000293169	0.00513046	0.0121372	0.000586338	0.000615655	0	0	0.000850191	2.93169e-05	0.000469071	0	0.00196423	0.00199355	0.0017297	0.000234535	0.000439754	0.000615655	0.000586338	0.000732923	0	0.00990912	0.0124304	0	0.00117268
	0.131193	0.00691879	0	0.000879507	0.00474934	0.000175901	0	0.000175901	0.00114336	0.00211082	5.86338e-05	0	8.79507e-05	0.000293169	0.000850191	0.000674289	0	0.000674289	0.000146585	0.000351803	0.000263852	0.054207	0.00477866	0.108179	0.00574612	0.00237467
	k__Bacteria;p__Bacteroidota;c__Bacteroidia;o__Bacteroidales;f__Bacteroidaceae;g__Bacteroides;	k__Bacteria;p__Bacteroidota;c__Bacteroidia;o__Bacteroidales;f__Tannerellaceae;g__Parabacteroides;	k__Bacteria;p__Proteobacteria;c__Gammaproteobacteria;o__Enterobacterales;f__Enterobacteriaceae;g__Klebsiella;	k__Bacteria;p__Firmicutes;c__Clostridia;o__Oscillospirales;f__Eubacterium_coprostanoligenes_group;g__Eubacterium_coprostanoligenes_group;	k__Bacteria;p__Firmicutes;c__Clostridia;o__Lachnospirales;f__Lachnospiraceae;g__Lachnospiraceae_NK4A136_group;	k__Bacteria;p__Firmicutes;c__Clostridia;o__Oscillospirales;f__Oscillospiraceae;g__UCG-005;	k__Bacteria;p__Bacteroidota;c__Bacteroidia;o__Bacteroidales;f__Barnesiellaceae;g__Coprobacter;	k__Bacteria;p__Firmicutes;c__Clostridia;o__Peptostreptococcales-Tissierellales;f__Peptostreptococcaceae;g__Intestinibacter;	k__Bacteria;p__Firmicutes;c__Clostridia;o__Oscillospirales;f__Oscillospiraceae;g__UCG-002;	k__Bacteria;p__Firmicutes;c__Clostridia;o__Lachnospirales;f__Lachnospiraceae;g__Eubacterium_eligens_group;	k__Bacteria;p__Firmicutes;c__Clostridia;o__Lachnospirales;f__Lachnospiraceae;g__Eubacterium_ruminantium_group;	k__Bacteria;p__Firmicutes;c__Clostridia;o__Christensenellales;f__Christensenellaceae;g__Christensenellaceae_R-7_group;	k__Bacteria;p__Bacteroidota;c__Bacteroidia;o__Bacteroidales;f__Barnesiellaceae;g__Barnesiella;	k__Bacteria;p__Firmicutes;c__Clostridia;o__Oscillospirales;f__Ruminococcaceae;g__Incertae_Sedis;	k__Bacteria;p__Firmicutes;c__Clostridia;o__Lachnospirales;f__Lachnospiraceae;g__Ruminococcus_gnavus_group;	k__Bacteria;p__Firmicutes;c__Clostridia;o__Oscillospirales;f__Oscillospiraceae;g__Colidextribacter;	k__Bacteria;p__Firmicutes;c__Clostridia;o__Oscillospirales;f__UCG-010;g__UCG-010;	k__Bacteria;p__Firmicutes;c__Clostridia;o__Oscillospirales;f__Oscillospiraceae;g__Flavonifractor;	k__Bacteria;p__Firmicutes;c__Clostridia;o__Lachnospirales;f__Lachnospiraceae;g__Lachnospiraceae_UCG-010;	k__Bacteria;p__Firmicutes;c__Clostridia;o__Oscillospirales;f__Oscillospiraceae;g__UCG-003;	k__Bacteria;p__Firmicutes;c__Clostridia;o__Oscillospirales;f__Oscillospiraceae;g__Oscillibacter;	k__Bacteria;p__Firmicutes;c__Clostridia;o__Oscillospirales;f__Ruminococcaceae;g__CAG-352;	k__Bacteria;p__Firmicutes;c__Clostridia;o__Oscillospirales;f__Ruminococcaceae;g__Subdoligranulum;	k__Bacteria;p__Proteobacteria;c__Gammaproteobacteria;o__Enterobacterales;f__Enterobacteriaceae;g__Escherichia-Shigella;	k__Bacteria;p__Firmicutes;c__Negativicutes;o__Veillonellales-Selenomonadales;f__Selenomonadaceae;g__Megamonas;	k__Bacteria;p__Actinobacteriota;c__Coriobacteriia;o__Coriobacteriales;f__Coriobacteriaceae;g__Collinsella;
	Bacteroides	Parabacteroides	Klebsiella	Eubacterium_coprostanoligenes_group	Lachnospiraceae_NK4A136_group	UCG-005	Coprobacter	Intestinibacter	UCG-002	Eubacterium_eligens_group	Eubacterium_ruminantium_group	Christensenellaceae_R-7_group	Barnesiella	Incertae_Sedis	Ruminococcus_gnavus_group	Colidextribacter	UCG-010	Flavonifractor	Lachnospiraceae_UCG-010	UCG-003	Oscillibacter	CAG-352	Subdoligranulum	Escherichia-Shigella	Megamonas	Collinsella
	0.282996	0.0374963	0.00609792	0.0195251	0.0124597	0.00410437	0.0277631	0.00105541	0.00677221	0.0177954	0.00580475	0.00653767	0.000293169	0.00234535	0.00284374	0.000879507	0.000234535	0.00348871	0.00202287	0.00228672	0.00266784	0.00430959	0.018499	0.0208736	0	0.000469071
	0.176341	0.00747581	0.0024333	0.0134858	0.0103489	0.00252125	0.00158311	0.00392847	0.00460276	0.0162709	0.00199355	0.00724128	0.000498388	0.00219877	0.000791557	0.00146585	0.00117268	0.000791557	0.00146585	0.00222809	0.000938141	0.104691	0.0254471	0.00304896	0.0081501	0
	0.252507	0.0119027	0.00331281	0.0122545	0.00724128	0.00343008	0.00111404	0.00131926	0.00885371	0.00152448	0.00149516	0.0136324	0	0.00178833	0.00820874	0.000557021	0.000263852	0.00114336	0.00199355	0.00140721	0.000967458	0.00401642	0.0102316	0.0125183	0.00178833	0.000117268
	0.110965	0.00577543	0.00175901	0.00873644	0.0242744	0.00480797	0.00439754	0.00038112	0.00841395	0.00527704	0.000527704	0.0176195	0.00149516	0.00102609	0	0.00120199	0.00193492	0.000791557	0.00304896	0.00175901	0.000879507	0.00325418	0.0110525	0.00260921	0.000293169	0
	0.101437	0.0177954	0.047083	0.0454412	0.00850191	0.0290531	0.00231604	0.00120199	0.0211961	0.00636177	0.0176488	0.00609792	0.0015538	0.00240399	0.00260921	0.000879507	0.004163	0.00272647	0.00146585	0.00216945	0.00158311	0.00419232	0.00844327	0.00697743	0.000586338	0.000117268
	0.06309	0.0036353	0.00246262	0.00897098	0.0172383	0.00143653	0.000586338	0.0019056	0.00343008	0.0138376	0.00076224	0.00167106	0.00076224	0.00120199	0.00296101	0.000498388	0.000117268	0.0013779	0.000967458	0.000996775	0.000586338	0.00293169	0.0202873	0.01674	0.00850191	0
	0.0474934	0.0110525	0.0079742	0.0197303	0.00944005	0.00724128	0.000967458	0.00316623	0.00691879	0.00178833	0.00729991	0.00140721	0.00123131	0.00252125	0.000967458	0.00076224	0	0.00216945	0.00108473	0.00181765	0.00134858	0.00448549	0.0101437	0.0284081	0.000351803	0
	0.232219	0.00753445	0.00170038	0.0175901	0.036353	0.00284374	0.000586338	0.00114336	0.00477866	0.00425095	0.00105541	0.00477866	0.000175901	0.00296101	0.00466139	0.000644972	0.00038112	0.000791557	0.00498388	0.000996775	0.000527704	0.0093521	0.0170918	0.00867781	0.00237467	0
	0.277602	0.0385811	0.00143653	0.00489592	0.0072706	0.00246262	0.000850191	0.00445617	0.00249194	0.00167106	0.000732923	0.00114336	0.00076224	0.0144532	0.0134565	0.00222809	0	0.00293169	0.000850191	0.000879507	0.0038112	0.00222809	0.0190853	0.00249194	0.000175901	0
	0.29572	0.028496	0.000674289	0.0165641	0.00199355	0.00178833	0.000967458	0.000791557	0.00683084	0.000850191	0.000469071	0.000557021	0.000175901	0.00164175	0.00076224	0.000908824	2.93169e-05	0.0024333	0.000293169	0.000293169	0.0013779	0.0279097	0.0469364	0.00149516	0.000117268	0.00167106
	0.188361	0.0112577	0.0105248	0.0182644	0.00269716	0.00750513	0.0145705	0.00272647	0.0128994	0.012489	0.000469071	0.00167106	0.000498388	0.00131926	0.0024333	0.000439754	0.000527704	0.00196423	0.000586338	0.00131926	0.00128994	0.00999707	0.025066	0.00800352	0.000791557	0.000586338
	0.372266	0.00674289	0.00633245	0.00683084	0.00510114	0.000850191	0.000322486	0.0103489	0.00252125	0.0134271	0	0.00128994	0.000293169	0.000234535	0	0.0024333	0	0.000967458	0.00131926	0.00149516	0.000850191	0.00530636	0.0175315	0.00167106	0.000703606	0
	0.286016	0.00662562	0.00199355	0.00647904	0.00272647	0.00228672	0.000439754	0.00439754	0.00369393	0.00146585	0	0.00812079	0.00038112	0.000908824	0.0134858	0.000322486	0	0.00196423	0.000850191	0.000615655	0.000498388	0.00187628	0.0123717	0.0107593	0.00272647	0.000117268
	0.272383	0.00768103	0.00633245	0.0104955	0.0076224	0.00149516	0.00193492	0.00134858	0.00806215	0.00140721	8.79507e-05	0.00263852	0.000644972	0.000469071	0.000410437	0.000703606	0.000586338	0.000791557	0.00301964	0.00140721	0.000410437	0.000850191	0.0408091	0.00902961	0.000586338	0
	0.256083	0.110232	0.00562885	0.0114629	0.00187628	0.00856054	0.000498388	0.00246262	0.00944005	0.00269716	0.00152448	0.00111404	0.000791557	0.00202287	0.00293169	0.00038112	0.000615655	0.00351803	0.00164175	0.00211082	0.00131926	0.00123131	0.0217238	0.00598065	0.000908824	0
	0.347376	0.014805	0.00161243	0.00375257	0.00196423	0.000732923	0.000322486	0.00263852	0.00193492	0.00392847	0.000117268	0.00038112	0.000351803	0.000732923	0.00340076	0.00105541	0	0.00618587	0.00252125	0.000293169	0.00181765	0.000791557	0.0124597	0.0147757	0.00533568	5.86338e-05
	0.342656	0.0114922	0.00128994	0.0430372	0.00343008	0.004163	0.00114336	0.00357666	0.0060686	0.00386983	0.00158311	0.000117268	0.0019056	0.00126063	0.000351803	0.00076224	0	0.00228672	0.000351803	0.00131926	0.000938141	0.011375	0.0369393	0.0227792	0.0024333	0.000117268
	0.105101	0.0120786	0.00595133	0.0231897	0.00867781	0.00967458	0.000469071	0.00170038	0.024978	0.0228965	0.00794488	0.00278511	0.00791557	0.00436822	0.00671357	0.00164175	0.00404573	0.00128994	0.00134858	0.00175901	0.00120199	0.00375257	0.0277338	0.0305775	0.000967458	0.00504251
	0.192319	0.0138376	0.00688948	0.017209	0.00683084	0.00357666	0.000234535	0.00389915	0.0097039	0.0199355	0.00803283	0.00205218	0.00492524	0.00559953	0.00375257	0.00140721	0.00164175	0.00111404	0.00149516	0.00146585	0.0017297	0.010173	0.0293169	0.0270302	0.00263852	0.00158311
	0.156728	0.0119906	0.00469071	0.0254178	0.0358546	0.00627382	0.000850191	0.0019056	0.0154793	0.0155673	0.0177661	0.00184697	0.00949868	0.00234535	0.0024333	0.00266784	0.00486661	0.00170038	0.00117268	0.00196423	0.00205218	0.00938141	0.0346526	0.016652	0.000703606	0.00337145
	0.0813544	0.00428027	0.0198769	0.0143946	0.0117561	0.0038112	0.000146585	0.00234535	0.00844327	0.0181765	0.014805	0.00149516	0.00222809	0.00249194	0.0064204	0.00246262	0.00205218	0.00152448	0.00102609	0.000820874	0.00128994	0.00319554	0.019701	0.025066	0.00313691	0.00117268
	0.12404	0.01545	0.00463207	0.0155966	0.0124011	0.004163	0.00111404	0.00158311	0.0155673	0.012489	0.0105541	0.00325418	0.00861917	0.00498388	0.00263852	0.00501319	0.00196423	0.00120199	0.00108473	0.00263852	0.00199355	0.00348871	0.0219291	0.011287	0.000674289	0.00472002
	0.16265	0.0101437	0.00785693	0.0132512	0.0171211	0.00442685	0.000410437	0.00134858	0.0105541	0.0156259	0.00882439	0.00152448	0.00401642	0.00105541	0.00266784	0.00102609	0.00211082	0.00120199	0.00161243	0.0013779	0.00120199	0.00404573	0.0188215	0.0641747	0.000908824	0.00128994
	0.118059	0.00891234	0	0.00653767	0.00384052	0.00149516	0.00222809	0.0074465	0.00633245	0.00879507	0.00677221	0.000615655	0.00111404	0.000674289	0.00131926	0.00178833	2.93169e-05	0.000410437	0.00193492	0.00152448	0.000703606	0.00296101	0.0103196	0.00586338	0.000293169	0.00425095
	0.0968924	0.0165054	0.00117268	0.020903	0.0164761	0.00621519	0.000967458	0.00105541	0.01674	0.0195251	0.00782762	0.00240399	0.00612724	0.00472002	0.00448549	0.00158311	0.00392847	0.00102609	0.00149516	0.00196423	0.00108473	0.00252125	0.0230724	0.14978	0.00246262	0.0013779
	0.122076	0.0636177	0.000234535	0.00454412	0.00486661	0.000996775	0.000175901	0.0253005	0.00237467	0.00973322	0.00375257	0.000557021	0.000293169	0.000879507	0.00469071	0.000322486	0	0.00237467	0.000908824	0.000263852	0.000439754	0.00234535	0.00706538	0.00422164	0	0.000850191
	0.157285	0.0165641	0.000293169	0.0284374	0.0443272	0.0043389	0.00205218	0.00187628	0.0188215	0.0140428	0.0174729	0.00164175	0.0150689	0.00378188	0.00128994	0.00275579	0.00513046	0.0017297	0.000908824	0.00249194	0.00231604	0.00486661	0.0369686	0.0413662	0.0036353	0.0022574
	0.148285	0.0110232	0.00357666	0.0107886	0.00131926	0.00474934	0.000410437	0.0131926	0.00876576	0.0013779	0.00422164	0.000615655	0.00120199	0.000410437	0.000410437	0.000644972	2.93169e-05	0.000527704	0.000674289	0.000527704	0.000234535	0.0486368	0.0224861	0.00999707	0.000996775	0.00322486
	0.116183	0.0225154	0.00117268	0.0161536	0.0187042	0.00105541	0.0015538	0.000850191	0.0226327	0.0105248	0.0102609	0.00278511	0.0149516	0.00425095	0.00123131	0.00882439	0.00216945	0.00102609	0.00120199	0.00386983	0.0019056	0.00158311	0.0210789	0.0388742	0.00266784	0.00545295
	0.134653	0.0132219	0.000938141	0.0138962	0.023131	0.00181765	0.0013779	0.00120199	0.00888303	0.0122252	0.00812079	0.000938141	0.00551158	0.00175901	0.00175901	0.0015538	0.0024333	0.00076224	0.00143653	0.00149516	0.00123131	0.00146585	0.0169159	0.13304	0.00272647	0.000908824
	0.143975	0.00510114	0	0.00161243	0	0.00184697	0	0.00718264	0.00419232	0.00284374	0	0.00205218	0	0.00123131	0.000351803	5.86338e-05	0	0	0.000234535	0.00102609	0	0	0.00955731	0.000117268	0.000674289	0.00545295
	0.013134	0.00105541	0	0.000322486	0.00164175	2.93169e-05	5.86338e-05	0.000146585	5.86338e-05	0.000527704	0.000967458	0	0	0	0	0	0	0	2.93169e-05	0	0	0	0.00131926	5.86338e-05	0.0306362	0.000146585
	0.102111	0.0224861	0	0.000117268	0.000908824	0.000146585	0	0.00211082	5.86338e-05	0	0	0	0	0.00149516	0.00539431	0	0	0.000527704	0.00120199	0.000557021	0.000175901	0	0.00463207	0.000791557	0.000527704	0.000967458
	0.0275286	0.00724128	0	0.0134565	0.00753445	0.000351803	0	0.000205218	0.00161243	0.000351803	0.0013779	0.00199355	0.000175901	0.000820874	0	0.000351803	0.000293169	0.000293169	0.00108473	0.0013779	8.79507e-05	0.000967458	0.00659631	0.000322486	0.00117268	0.000410437
	0.0204632	0.0013779	0	0.00697743	0.00193492	0.000205218	0.000117268	0.000498388	0.000644972	0.000791557	0.000644972	0	0.000117268	0.000293169	0	0.000293169	0.00146585	0	5.86338e-05	0.000410437	0	0	0.00117268	0.000175901	0.0169745	0.000469071
	0.0359719	0.00117268	0	0.00290237	0.000527704	0.000263852	0	0.000410437	0.00231604	0.000527704	0.000234535	0.000293169	0.00114336	0.000234535	0	0.000175901	5.86338e-05	0.000791557	0.000351803	0.000469071	0	0.000351803	0.00351803	0.000351803	0.0864556	0.00656699
	0.208824	0.00199355	0	0.00134858	0.00117268	0	5.86338e-05	0	0.000410437	0.0015538	0.00123131	0.000234535	0	0.000791557	0	0	0.000117268	5.86338e-05	0.00111404	0.000263852	0	0	0.00442685	0.000234535	0.0428906	0.000410437
	0.152741	0.00228672	0	0.00287306	0.0143946	0.00196423	0.0013779	0	0.00252125	0.00621519	0.00410437	0.00401642	0.000908824	0.000527704	0.000586338	0.00108473	0.000791557	0.000175901	0.000850191	0.00161243	0	0.000586338	0.0357666	0.00105541	0.0531223	0.00193492
	0.00841395	0.00354735	0	0.000469071	0.0024333	0	0	0.000351803	0.000117268	0	0.000117268	0	0	0.000410437	0.00293169	0.000410437	0	0.000498388	0	0.00076224	0.000469071	0.000293169	0.00128994	0.000351803	0.000674289	0.00126063
	0.226737	0.00313691	0	0	0.000234535	5.86338e-05	0	0.000175901	0.000263852	0.000850191	0	0.000205218	0.000850191	0.000410437	0	0	2.93169e-05	0.000117268	0.000175901	0.000293169	0	0.000234535	0.0126942	0.00196423	0.000527704	0.00170038
	0.126444	0.00334213	0.000469071	0.000234535	0.00216945	0	0	0.000469071	0.000234535	0.023131	0	0.000205218	5.86338e-05	0.000117268	0	0	0	0	0	0.000644972	0	0.000644972	0.0211375	0.000527704	0.000527704	0.00246262
	0.00961595	0.000175901	0	0	0.000586338	0	0	0	0	0.00123131	0	0	0	0.000293169	0.00293169	0	0	2.93169e-05	0.000498388	0.000117268	0	0.000117268	0.123512	0.000234535	0.000527704	0.00322486
	0.132483	0.00759308	0	0.000439754	0.000469071	0.000175901	0	0.000469071	0.000527704	0.00152448	5.86338e-05	0.000410437	0.000117268	0.000146585	0.00791557	0	5.86338e-05	0.000908824	0.000175901	0.000175901	0.000175901	0.000674289	0.00521841	0.00134858	0.000967458	0.00161243
	0.0212548	0.00187628	0	0.000732923	0.00445617	0.000293169	0	0.000263852	0.000469071	0.00703606	0.000791557	0.000263852	0.000263852	0	0.000351803	0	0	0	0.00038112	0.000117268	5.86338e-05	0.000498388	0.00568748	0.000527704	0.00228672	0.00756376
	0.433216	0.0038112	0	0.000263852	0.000674289	0	0	0.000410437	0	0.000908824	8.79507e-05	0.000117268	0.00146585	0.000263852	0.000527704	5.86338e-05	5.86338e-05	0	0.000117268	0.000117268	0	0.00076224	0.00724128	0.000674289	0.000820874	0.0715626
	0.224011	0.00800352	0.000351803	0.0024333	0.00577543	0.000527704	0	0.000234535	0.00211082	0.00955731	0.000234535	0.00515978	0.00255057	0.000732923	0.000410437	0.000175901	5.86338e-05	0.000263852	0.00149516	0.000644972	0.000175901	0.0281442	0.022105	0.0237174	0.0104955	0.00375257
	0.319056	0.00548226	0	0.000439754	0.000469071	5.86338e-05	0.000439754	0	0.000117268	0.000527704	0.000205218	0.000175901	0.00299033	0.000175901	0.00765172	0.000146585	5.86338e-05	0.000293169	0.000469071	0.000205218	0	0.000410437	0.0015538	0.00237467	0.202257	0.0296101
	0.0326884	0.00439754	0	0.00580475	0.00477866	0.00161243	0	5.86338e-05	0.00263852	0.0236001	0.00709469	0.00222809	0.000820874	0.000615655	0	0	0.000439754	0.000117268	0.000820874	0.000644972	0.000205218	0.013134	0.0240399	0.000732923	0.0457051	0.0169452
	0.0161829	0.000498388	0	0.00202287	0.00492524	0.004163	0.00131926	0	0.00134858	0.0108473	0	0.0055409	0.000146585	0.000322486	0	0.000615655	0.00219877	0	0.00076224	0.000175901	5.86338e-05	0.000351803	0.00598065	0.000644972	0.014248	0.00809147
	0.0783934	0.00161243	0.000351803	0.000351803	0.00304896	0	0	0.00038112	0.000175901	0	5.86338e-05	0	0	0.000234535	0.000791557	0.000175901	0	0	5.86338e-05	0	0.000175901	0	0.00436822	0.000850191	0.0164761	0.0024333
	0.0188801	0.00149516	0	0.00542363	0.000527704	0.00513046	0	0.00328349	0.00662562	0.00709469	0.00266784	0.00322486	0.000293169	0.00668426	0.000967458	0.000293169	0.00167106	0	0.00158311	0.000469071	0.000234535	0.000996775	0.0679273	0.0129874	0.000850191	0.0281736
	0.0625623	0.00985048	0	0.0107007	0.00111404	0.000879507	0	0.000175901	0.00926415	0	0.00108473	0.00612724	0	0.000527704	0.00178833	0.000322486	0.00688948	0.00170038	2.93169e-05	0	0.000293169	0.0024333	0.00278511	0.0102609	0.000293169	0.000469071
	0.196629	0.0186749	0.000732923	0.00105541	0.00559953	2.93169e-05	0	0.000293169	0.0112577	0.000351803	0	0.000322486	0	0.000908824	0.00161243	0.000351803	0	0.00266784	5.86338e-05	0	0.00175901	0	0.0151275	0.0293755	0.00114336	0.00445617
	0.157754	0.00301964	0	0.00117268	0.00392847	0.00128994	0	0.000175901	0.000469071	0.00196423	0.00076224	0.00128994	0.000263852	0.00140721	0.00307828	0.000263852	0	0.000293169	0.000175901	0.000117268	5.86338e-05	0.00369393	0.0144532	0.0852829	0.249634	0.000469071
	0.111111	0.00908824	0.000674289	0.00454412	0.00847259	0.00257989	0	0.000322486	0.00366461	0.0247435	2.93169e-05	8.79507e-05	0.000293169	0.00301964	0.00175901	0.0015538	5.86338e-05	0.00076224	0.0015538	0.00134858	0.000234535	0.0122838	0.0230724	0.0295808	0.0350923	0.000351803
	0.0962768	0.0022574	0.00149516	0.00255057	0.00354735	0.000175901	0	0.000263852	0.00375257	0.00299033	0.000175901	0	0.00214013	0.00123131	0.000410437	0.000175901	0	0.000351803	0.000410437	0.00128994	0.000557021	0.00386983	0.0356787	0.0658165	0.00533568	0.000234535
	0.138347	0.0246848	0.000293169	0.00513046	0.0121372	0.000586338	0.000615655	0	0	0.000850191	2.93169e-05	0.000469071	0	0.00196423	0.00199355	0.0017297	0.000234535	0.000439754	0.000615655	0.000586338	0.000732923	0	0.00990912	0.0124304	0	0.00117268
	0.131193	0.00691879	0	0.000879507	0.00474934	0.000175901	0	0.000175901	0.00114336	0.00211082	5.86338e-05	0	8.79507e-05	0.000293169	0.000850191	0.000674289	0	0.000674289	0.000146585	0.000351803	0.000263852	0.054207	0.00477866	0.108179	0.00574612	0.00237467
	k__Bacteria;p__Bacteroidota;c__Bacteroidia;o__Bacteroidales;f__Bacteroidaceae;g__Bacteroides;	k__Bacteria;p__Bacteroidota;c__Bacteroidia;o__Bacteroidales;f__Tannerellaceae;g__Parabacteroides;	k__Bacteria;p__Proteobacteria;c__Gammaproteobacteria;o__Enterobacterales;f__Enterobacteriaceae;g__Klebsiella;	k__Bacteria;p__Firmicutes;c__Clostridia;o__Oscillospirales;f__Eubacterium_coprostanoligenes_group;g__Eubacterium_coprostanoligenes_group;	k__Bacteria;p__Firmicutes;c__Clostridia;o__Lachnospirales;f__Lachnospiraceae;g__Lachnospiraceae_NK4A136_group;	k__Bacteria;p__Firmicutes;c__Clostridia;o__Oscillospirales;f__Oscillospiraceae;g__UCG-005;	k__Bacteria;p__Bacteroidota;c__Bacteroidia;o__Bacteroidales;f__Barnesiellaceae;g__Coprobacter;	k__Bacteria;p__Firmicutes;c__Clostridia;o__Peptostreptococcales-Tissierellales;f__Peptostreptococcaceae;g__Intestinibacter;	k__Bacteria;p__Firmicutes;c__Clostridia;o__Oscillospirales;f__Oscillospiraceae;g__UCG-002;	k__Bacteria;p__Firmicutes;c__Clostridia;o__Lachnospirales;f__Lachnospiraceae;g__Eubacterium_eligens_group;	k__Bacteria;p__Firmicutes;c__Clostridia;o__Lachnospirales;f__Lachnospiraceae;g__Eubacterium_ruminantium_group;	k__Bacteria;p__Firmicutes;c__Clostridia;o__Christensenellales;f__Christensenellaceae;g__Christensenellaceae_R-7_group;	k__Bacteria;p__Bacteroidota;c__Bacteroidia;o__Bacteroidales;f__Barnesiellaceae;g__Barnesiella;	k__Bacteria;p__Firmicutes;c__Clostridia;o__Oscillospirales;f__Ruminococcaceae;g__Incertae_Sedis;	k__Bacteria;p__Firmicutes;c__Clostridia;o__Lachnospirales;f__Lachnospiraceae;g__Ruminococcus_gnavus_group;	k__Bacteria;p__Firmicutes;c__Clostridia;o__Oscillospirales;f__Oscillospiraceae;g__Colidextribacter;	k__Bacteria;p__Firmicutes;c__Clostridia;o__Oscillospirales;f__UCG-010;g__UCG-010;	k__Bacteria;p__Firmicutes;c__Clostridia;o__Oscillospirales;f__Oscillospiraceae;g__Flavonifractor;	k__Bacteria;p__Firmicutes;c__Clostridia;o__Lachnospirales;f__Lachnospiraceae;g__Lachnospiraceae_UCG-010;	k__Bacteria;p__Firmicutes;c__Clostridia;o__Oscillospirales;f__Oscillospiraceae;g__UCG-003;	k__Bacteria;p__Firmicutes;c__Clostridia;o__Oscillospirales;f__Oscillospiraceae;g__Oscillibacter;	k__Bacteria;p__Firmicutes;c__Clostridia;o__Oscillospirales;f__Ruminococcaceae;g__CAG-352;	k__Bacteria;p__Firmicutes;c__Clostridia;o__Oscillospirales;f__Ruminococcaceae;g__Subdoligranulum;	k__Bacteria;p__Proteobacteria;c__Gammaproteobacteria;o__Enterobacterales;f__Enterobacteriaceae;g__Escherichia-Shigella;	k__Bacteria;p__Firmicutes;c__Negativicutes;o__Veillonellales-Selenomonadales;f__Selenomonadaceae;g__Megamonas;	k__Bacteria;p__Actinobacteriota;c__Coriobacteriia;o__Coriobacteriales;f__Coriobacteriaceae;g__Collinsella;
	Bacteroides	Parabacteroides	Klebsiella	Eubacterium_coprostanoligenes_group	Lachnospiraceae_NK4A136_group	UCG-005	Coprobacter	Intestinibacter	UCG-002	Eubacterium_eligens_group	Eubacterium_ruminantium_group	Christensenellaceae_R-7_group	Barnesiella	Incertae_Sedis	Ruminococcus_gnavus_group	Colidextribacter	UCG-010	Flavonifractor	Lachnospiraceae_UCG-010	UCG-003	Oscillibacter	CAG-352	Subdoligranulum	Escherichia-Shigella	Megamonas	Collinsella
	0.282996	0.0374963	0.00609792	0.0195251	0.0124597	0.00410437	0.0277631	0.00105541	0.00677221	0.0177954	0.00580475	0.00653767	0.000293169	0.00234535	0.00284374	0.000879507	0.000234535	0.00348871	0.00202287	0.00228672	0.00266784	0.00430959	0.018499	0.0208736	0	0.000469071
	0.176341	0.00747581	0.0024333	0.0134858	0.0103489	0.00252125	0.00158311	0.00392847	0.00460276	0.0162709	0.00199355	0.00724128	0.000498388	0.00219877	0.000791557	0.00146585	0.00117268	0.000791557	0.00146585	0.00222809	0.000938141	0.104691	0.0254471	0.00304896	0.0081501	0
	0.252507	0.0119027	0.00331281	0.0122545	0.00724128	0.00343008	0.00111404	0.00131926	0.00885371	0.00152448	0.00149516	0.0136324	0	0.00178833	0.00820874	0.000557021	0.000263852	0.00114336	0.00199355	0.00140721	0.000967458	0.00401642	0.0102316	0.0125183	0.00178833	0.000117268
	0.110965	0.00577543	0.00175901	0.00873644	0.0242744	0.00480797	0.00439754	0.00038112	0.00841395	0.00527704	0.000527704	0.0176195	0.00149516	0.00102609	0	0.00120199	0.00193492	0.000791557	0.00304896	0.00175901	0.000879507	0.00325418	0.0110525	0.00260921	0.000293169	0
	0.101437	0.0177954	0.047083	0.0454412	0.00850191	0.0290531	0.00231604	0.00120199	0.0211961	0.00636177	0.0176488	0.00609792	0.0015538	0.00240399	0.00260921	0.000879507	0.004163	0.00272647	0.00146585	0.00216945	0.00158311	0.00419232	0.00844327	0.00697743	0.000586338	0.000117268
	0.06309	0.0036353	0.00246262	0.00897098	0.0172383	0.00143653	0.000586338	0.0019056	0.00343008	0.0138376	0.00076224	0.00167106	0.00076224	0.00120199	0.00296101	0.000498388	0.000117268	0.0013779	0.000967458	0.000996775	0.000586338	0.00293169	0.0202873	0.01674	0.00850191	0
	0.0474934	0.0110525	0.0079742	0.0197303	0.00944005	0.00724128	0.000967458	0.00316623	0.00691879	0.00178833	0.00729991	0.00140721	0.00123131	0.00252125	0.000967458	0.00076224	0	0.00216945	0.00108473	0.00181765	0.00134858	0.00448549	0.0101437	0.0284081	0.000351803	0
	0.232219	0.00753445	0.00170038	0.0175901	0.036353	0.00284374	0.000586338	0.00114336	0.00477866	0.00425095	0.00105541	0.00477866	0.000175901	0.00296101	0.00466139	0.000644972	0.00038112	0.000791557	0.00498388	0.000996775	0.000527704	0.0093521	0.0170918	0.00867781	0.00237467	0
	0.277602	0.0385811	0.00143653	0.00489592	0.0072706	0.00246262	0.000850191	0.00445617	0.00249194	0.00167106	0.000732923	0.00114336	0.00076224	0.0144532	0.0134565	0.00222809	0	0.00293169	0.000850191	0.000879507	0.0038112	0.00222809	0.0190853	0.00249194	0.000175901	0
	0.29572	0.028496	0.000674289	0.0165641	0.00199355	0.00178833	0.000967458	0.000791557	0.00683084	0.000850191	0.000469071	0.000557021	0.000175901	0.00164175	0.00076224	0.000908824	2.93169e-05	0.0024333	0.000293169	0.000293169	0.0013779	0.0279097	0.0469364	0.00149516	0.000117268	0.00167106
	0.188361	0.0112577	0.0105248	0.0182644	0.00269716	0.00750513	0.0145705	0.00272647	0.0128994	0.012489	0.000469071	0.00167106	0.000498388	0.00131926	0.0024333	0.000439754	0.000527704	0.00196423	0.000586338	0.00131926	0.00128994	0.00999707	0.025066	0.00800352	0.000791557	0.000586338
	0.372266	0.00674289	0.00633245	0.00683084	0.00510114	0.000850191	0.000322486	0.0103489	0.00252125	0.0134271	0	0.00128994	0.000293169	0.000234535	0	0.0024333	0	0.000967458	0.00131926	0.00149516	0.000850191	0.00530636	0.0175315	0.00167106	0.000703606	0
	0.286016	0.00662562	0.00199355	0.00647904	0.00272647	0.00228672	0.000439754	0.00439754	0.00369393	0.00146585	0	0.00812079	0.00038112	0.000908824	0.0134858	0.000322486	0	0.00196423	0.000850191	0.000615655	0.000498388	0.00187628	0.0123717	0.0107593	0.00272647	0.000117268
	0.272383	0.00768103	0.00633245	0.0104955	0.0076224	0.00149516	0.00193492	0.00134858	0.00806215	0.00140721	8.79507e-05	0.00263852	0.000644972	0.000469071	0.000410437	0.000703606	0.000586338	0.000791557	0.00301964	0.00140721	0.000410437	0.000850191	0.0408091	0.00902961	0.000586338	0
	0.256083	0.110232	0.00562885	0.0114629	0.00187628	0.00856054	0.000498388	0.00246262	0.00944005	0.00269716	0.00152448	0.00111404	0.000791557	0.00202287	0.00293169	0.00038112	0.000615655	0.00351803	0.00164175	0.00211082	0.00131926	0.00123131	0.0217238	0.00598065	0.000908824	0
	0.347376	0.014805	0.00161243	0.00375257	0.00196423	0.000732923	0.000322486	0.00263852	0.00193492	0.00392847	0.000117268	0.00038112	0.000351803	0.000732923	0.00340076	0.00105541	0	0.00618587	0.00252125	0.000293169	0.00181765	0.000791557	0.0124597	0.0147757	0.00533568	5.86338e-05
	0.342656	0.0114922	0.00128994	0.0430372	0.00343008	0.004163	0.00114336	0.00357666	0.0060686	0.00386983	0.00158311	0.000117268	0.0019056	0.00126063	0.000351803	0.00076224	0	0.00228672	0.000351803	0.00131926	0.000938141	0.011375	0.0369393	0.0227792	0.0024333	0.000117268
	0.105101	0.0120786	0.00595133	0.0231897	0.00867781	0.00967458	0.000469071	0.00170038	0.024978	0.0228965	0.00794488	0.00278511	0.00791557	0.00436822	0.00671357	0.00164175	0.00404573	0.00128994	0.00134858	0.00175901	0.00120199	0.00375257	0.0277338	0.0305775	0.000967458	0.00504251
	0.192319	0.0138376	0.00688948	0.017209	0.00683084	0.00357666	0.000234535	0.00389915	0.0097039	0.0199355	0.00803283	0.00205218	0.00492524	0.00559953	0.00375257	0.00140721	0.00164175	0.00111404	0.00149516	0.00146585	0.0017297	0.010173	0.0293169	0.0270302	0.00263852	0.00158311
	0.156728	0.0119906	0.00469071	0.0254178	0.0358546	0.00627382	0.000850191	0.0019056	0.0154793	0.0155673	0.0177661	0.00184697	0.00949868	0.00234535	0.0024333	0.00266784	0.00486661	0.00170038	0.00117268	0.00196423	0.00205218	0.00938141	0.0346526	0.016652	0.000703606	0.00337145
	0.0813544	0.00428027	0.0198769	0.0143946	0.0117561	0.0038112	0.000146585	0.00234535	0.00844327	0.0181765	0.014805	0.00149516	0.00222809	0.00249194	0.0064204	0.00246262	0.00205218	0.00152448	0.00102609	0.000820874	0.00128994	0.00319554	0.019701	0.025066	0.00313691	0.00117268
	0.12404	0.01545	0.00463207	0.0155966	0.0124011	0.004163	0.00111404	0.00158311	0.0155673	0.012489	0.0105541	0.00325418	0.00861917	0.00498388	0.00263852	0.00501319	0.00196423	0.00120199	0.00108473	0.00263852	0.00199355	0.00348871	0.0219291	0.011287	0.000674289	0.00472002
	0.16265	0.0101437	0.00785693	0.0132512	0.0171211	0.00442685	0.000410437	0.00134858	0.0105541	0.0156259	0.00882439	0.00152448	0.00401642	0.00105541	0.00266784	0.00102609	0.00211082	0.00120199	0.00161243	0.0013779	0.00120199	0.00404573	0.0188215	0.0641747	0.000908824	0.00128994
	0.118059	0.00891234	0	0.00653767	0.00384052	0.00149516	0.00222809	0.0074465	0.00633245	0.00879507	0.00677221	0.000615655	0.00111404	0.000674289	0.00131926	0.00178833	2.93169e-05	0.000410437	0.00193492	0.00152448	0.000703606	0.00296101	0.0103196	0.00586338	0.000293169	0.00425095
	0.0968924	0.0165054	0.00117268	0.020903	0.0164761	0.00621519	0.000967458	0.00105541	0.01674	0.0195251	0.00782762	0.00240399	0.00612724	0.00472002	0.00448549	0.00158311	0.00392847	0.00102609	0.00149516	0.00196423	0.00108473	0.00252125	0.0230724	0.14978	0.00246262	0.0013779
	0.122076	0.0636177	0.000234535	0.00454412	0.00486661	0.000996775	0.000175901	0.0253005	0.00237467	0.00973322	0.00375257	0.000557021	0.000293169	0.000879507	0.00469071	0.000322486	0	0.00237467	0.000908824	0.000263852	0.000439754	0.00234535	0.00706538	0.00422164	0	0.000850191
	0.157285	0.0165641	0.000293169	0.0284374	0.0443272	0.0043389	0.00205218	0.00187628	0.0188215	0.0140428	0.0174729	0.00164175	0.0150689	0.00378188	0.00128994	0.00275579	0.00513046	0.0017297	0.000908824	0.00249194	0.00231604	0.00486661	0.0369686	0.0413662	0.0036353	0.0022574
	0.148285	0.0110232	0.00357666	0.0107886	0.00131926	0.00474934	0.000410437	0.0131926	0.00876576	0.0013779	0.00422164	0.000615655	0.00120199	0.000410437	0.000410437	0.000644972	2.93169e-05	0.000527704	0.000674289	0.000527704	0.000234535	0.0486368	0.0224861	0.00999707	0.000996775	0.00322486
	0.116183	0.0225154	0.00117268	0.0161536	0.0187042	0.00105541	0.0015538	0.000850191	0.0226327	0.0105248	0.0102609	0.00278511	0.0149516	0.00425095	0.00123131	0.00882439	0.00216945	0.00102609	0.00120199	0.00386983	0.0019056	0.00158311	0.0210789	0.0388742	0.00266784	0.00545295
	0.134653	0.0132219	0.000938141	0.0138962	0.023131	0.00181765	0.0013779	0.00120199	0.00888303	0.0122252	0.00812079	0.000938141	0.00551158	0.00175901	0.00175901	0.0015538	0.0024333	0.00076224	0.00143653	0.00149516	0.00123131	0.00146585	0.0169159	0.13304	0.00272647	0.000908824
	0.143975	0.00510114	0	0.00161243	0	0.00184697	0	0.00718264	0.00419232	0.00284374	0	0.00205218	0	0.00123131	0.000351803	5.86338e-05	0	0	0.000234535	0.00102609	0	0	0.00955731	0.000117268	0.000674289	0.00545295
	0.013134	0.00105541	0	0.000322486	0.00164175	2.93169e-05	5.86338e-05	0.000146585	5.86338e-05	0.000527704	0.000967458	0	0	0	0	0	0	0	2.93169e-05	0	0	0	0.00131926	5.86338e-05	0.0306362	0.000146585
	0.102111	0.0224861	0	0.000117268	0.000908824	0.000146585	0	0.00211082	5.86338e-05	0	0	0	0	0.00149516	0.00539431	0	0	0.000527704	0.00120199	0.000557021	0.000175901	0	0.00463207	0.000791557	0.000527704	0.000967458
	0.0275286	0.00724128	0	0.0134565	0.00753445	0.000351803	0	0.000205218	0.00161243	0.000351803	0.0013779	0.00199355	0.000175901	0.000820874	0	0.000351803	0.000293169	0.000293169	0.00108473	0.0013779	8.79507e-05	0.000967458	0.00659631	0.000322486	0.00117268	0.000410437
	0.0204632	0.0013779	0	0.00697743	0.00193492	0.000205218	0.000117268	0.000498388	0.000644972	0.000791557	0.000644972	0	0.000117268	0.000293169	0	0.000293169	0.00146585	0	5.86338e-05	0.000410437	0	0	0.00117268	0.000175901	0.0169745	0.000469071
	0.0359719	0.00117268	0	0.00290237	0.000527704	0.000263852	0	0.000410437	0.00231604	0.000527704	0.000234535	0.000293169	0.00114336	0.000234535	0	0.000175901	5.86338e-05	0.000791557	0.000351803	0.000469071	0	0.000351803	0.00351803	0.000351803	0.0864556	0.00656699
	0.208824	0.00199355	0	0.00134858	0.00117268	0	5.86338e-05	0	0.000410437	0.0015538	0.00123131	0.000234535	0	0.000791557	0	0	0.000117268	5.86338e-05	0.00111404	0.000263852	0	0	0.00442685	0.000234535	0.0428906	0.000410437
	0.152741	0.00228672	0	0.00287306	0.0143946	0.00196423	0.0013779	0	0.00252125	0.00621519	0.00410437	0.00401642	0.000908824	0.000527704	0.000586338	0.00108473	0.000791557	0.000175901	0.000850191	0.00161243	0	0.000586338	0.0357666	0.00105541	0.0531223	0.00193492
	0.00841395	0.00354735	0	0.000469071	0.0024333	0	0	0.000351803	0.000117268	0	0.000117268	0	0	0.000410437	0.00293169	0.000410437	0	0.000498388	0	0.00076224	0.000469071	0.000293169	0.00128994	0.000351803	0.000674289	0.00126063
	0.226737	0.00313691	0	0	0.000234535	5.86338e-05	0	0.000175901	0.000263852	0.000850191	0	0.000205218	0.000850191	0.000410437	0	0	2.93169e-05	0.000117268	0.000175901	0.000293169	0	0.000234535	0.0126942	0.00196423	0.000527704	0.00170038
	0.126444	0.00334213	0.000469071	0.000234535	0.00216945	0	0	0.000469071	0.000234535	0.023131	0	0.000205218	5.86338e-05	0.000117268	0	0	0	0	0	0.000644972	0	0.000644972	0.0211375	0.000527704	0.000527704	0.00246262
	0.00961595	0.000175901	0	0	0.000586338	0	0	0	0	0.00123131	0	0	0	0.000293169	0.00293169	0	0	2.93169e-05	0.000498388	0.000117268	0	0.000117268	0.123512	0.000234535	0.000527704	0.00322486
	0.132483	0.00759308	0	0.000439754	0.000469071	0.000175901	0	0.000469071	0.000527704	0.00152448	5.86338e-05	0.000410437	0.000117268	0.000146585	0.00791557	0	5.86338e-05	0.000908824	0.000175901	0.000175901	0.000175901	0.000674289	0.00521841	0.00134858	0.000967458	0.00161243
	0.0212548	0.00187628	0	0.000732923	0.00445617	0.000293169	0	0.000263852	0.000469071	0.00703606	0.000791557	0.000263852	0.000263852	0	0.000351803	0	0	0	0.00038112	0.000117268	5.86338e-05	0.000498388	0.00568748	0.000527704	0.00228672	0.00756376
	0.433216	0.0038112	0	0.000263852	0.000674289	0	0	0.000410437	0	0.000908824	8.79507e-05	0.000117268	0.00146585	0.000263852	0.000527704	5.86338e-05	5.86338e-05	0	0.000117268	0.000117268	0	0.00076224	0.00724128	0.000674289	0.000820874	0.0715626
	0.224011	0.00800352	0.000351803	0.0024333	0.00577543	0.000527704	0	0.000234535	0.00211082	0.00955731	0.000234535	0.00515978	0.00255057	0.000732923	0.000410437	0.000175901	5.86338e-05	0.000263852	0.00149516	0.000644972	0.000175901	0.0281442	0.022105	0.0237174	0.0104955	0.00375257
	0.319056	0.00548226	0	0.000439754	0.000469071	5.86338e-05	0.000439754	0	0.000117268	0.000527704	0.000205218	0.000175901	0.00299033	0.000175901	0.00765172	0.000146585	5.86338e-05	0.000293169	0.000469071	0.000205218	0	0.000410437	0.0015538	0.00237467	0.202257	0.0296101
	0.0326884	0.00439754	0	0.00580475	0.00477866	0.00161243	0	5.86338e-05	0.00263852	0.0236001	0.00709469	0.00222809	0.000820874	0.000615655	0	0	0.000439754	0.000117268	0.000820874	0.000644972	0.000205218	0.013134	0.0240399	0.000732923	0.0457051	0.0169452
	0.0161829	0.000498388	0	0.00202287	0.00492524	0.004163	0.00131926	0	0.00134858	0.0108473	0	0.0055409	0.000146585	0.000322486	0	0.000615655	0.00219877	0	0.00076224	0.000175901	5.86338e-05	0.000351803	0.00598065	0.000644972	0.014248	0.00809147
	0.0783934	0.00161243	0.000351803	0.000351803	0.00304896	0	0	0.00038112	0.000175901	0	5.86338e-05	0	0	0.000234535	0.000791557	0.000175901	0	0	5.86338e-05	0	0.000175901	0	0.00436822	0.000850191	0.0164761	0.0024333
	0.0188801	0.00149516	0	0.00542363	0.000527704	0.00513046	0	0.00328349	0.00662562	0.00709469	0.00266784	0.00322486	0.000293169	0.00668426	0.000967458	0.000293169	0.00167106	0	0.00158311	0.000469071	0.000234535	0.000996775	0.0679273	0.0129874	0.000850191	0.0281736
	0.0625623	0.00985048	0	0.0107007	0.00111404	0.000879507	0	0.000175901	0.00926415	0	0.00108473	0.00612724	0	0.000527704	0.00178833	0.000322486	0.00688948	0.00170038	2.93169e-05	0	0.000293169	0.0024333	0.00278511	0.0102609	0.000293169	0.000469071
	0.196629	0.0186749	0.000732923	0.00105541	0.00559953	2.93169e-05	0	0.000293169	0.0112577	0.000351803	0	0.000322486	0	0.000908824	0.00161243	0.000351803	0	0.00266784	5.86338e-05	0	0.00175901	0	0.0151275	0.0293755	0.00114336	0.00445617
	0.157754	0.00301964	0	0.00117268	0.00392847	0.00128994	0	0.000175901	0.000469071	0.00196423	0.00076224	0.00128994	0.000263852	0.00140721	0.00307828	0.000263852	0	0.000293169	0.000175901	0.000117268	5.86338e-05	0.00369393	0.0144532	0.0852829	0.249634	0.000469071
	0.111111	0.00908824	0.000674289	0.00454412	0.00847259	0.00257989	0	0.000322486	0.00366461	0.0247435	2.93169e-05	8.79507e-05	0.000293169	0.00301964	0.00175901	0.0015538	5.86338e-05	0.00076224	0.0015538	0.00134858	0.000234535	0.0122838	0.0230724	0.0295808	0.0350923	0.000351803
	0.0962768	0.0022574	0.00149516	0.00255057	0.00354735	0.000175901	0	0.000263852	0.00375257	0.00299033	0.000175901	0	0.00214013	0.00123131	0.000410437	0.000175901	0	0.000351803	0.000410437	0.00128994	0.000557021	0.00386983	0.0356787	0.0658165	0.00533568	0.000234535
	0.138347	0.0246848	0.000293169	0.00513046	0.0121372	0.000586338	0.000615655	0	0	0.000850191	2.93169e-05	0.000469071	0	0.00196423	0.00199355	0.0017297	0.000234535	0.000439754	0.000615655	0.000586338	0.000732923	0	0.00990912	0.0124304	0	0.00117268
	0.131193	0.00691879	0	0.000879507	0.00474934	0.000175901	0	0.000175901	0.00114336	0.00211082	5.86338e-05	0	8.79507e-05	0.000293169	0.000850191	0.000674289	0	0.000674289	0.000146585	0.000351803	0.000263852	0.054207	0.00477866	0.108179	0.00574612	0.00237467
	k__Bacteria;p__Bacteroidota;c__Bacteroidia;o__Bacteroidales;f__Bacteroidaceae;g__Bacteroides;	k__Bacteria;p__Bacteroidota;c__Bacteroidia;o__Bacteroidales;f__Tannerellaceae;g__Parabacteroides;	k__Bacteria;p__Proteobacteria;c__Gammaproteobacteria;o__Enterobacterales;f__Enterobacteriaceae;g__Klebsiella;	k__Bacteria;p__Firmicutes;c__Clostridia;o__Oscillospirales;f__Eubacterium_coprostanoligenes_group;g__Eubacterium_coprostanoligenes_group;	k__Bacteria;p__Firmicutes;c__Clostridia;o__Lachnospirales;f__Lachnospiraceae;g__Lachnospiraceae_NK4A136_group;	k__Bacteria;p__Firmicutes;c__Clostridia;o__Oscillospirales;f__Oscillospiraceae;g__UCG-005;	k__Bacteria;p__Bacteroidota;c__Bacteroidia;o__Bacteroidales;f__Barnesiellaceae;g__Coprobacter;	k__Bacteria;p__Firmicutes;c__Clostridia;o__Peptostreptococcales-Tissierellales;f__Peptostreptococcaceae;g__Intestinibacter;	k__Bacteria;p__Firmicutes;c__Clostridia;o__Oscillospirales;f__Oscillospiraceae;g__UCG-002;	k__Bacteria;p__Firmicutes;c__Clostridia;o__Lachnospirales;f__Lachnospiraceae;g__Eubacterium_eligens_group;	k__Bacteria;p__Firmicutes;c__Clostridia;o__Lachnospirales;f__Lachnospiraceae;g__Eubacterium_ruminantium_group;	k__Bacteria;p__Firmicutes;c__Clostridia;o__Christensenellales;f__Christensenellaceae;g__Christensenellaceae_R-7_group;	k__Bacteria;p__Bacteroidota;c__Bacteroidia;o__Bacteroidales;f__Barnesiellaceae;g__Barnesiella;	k__Bacteria;p__Firmicutes;c__Clostridia;o__Oscillospirales;f__Ruminococcaceae;g__Incertae_Sedis;	k__Bacteria;p__Firmicutes;c__Clostridia;o__Lachnospirales;f__Lachnospiraceae;g__Ruminococcus_gnavus_group;	k__Bacteria;p__Firmicutes;c__Clostridia;o__Oscillospirales;f__Oscillospiraceae;g__Colidextribacter;	k__Bacteria;p__Firmicutes;c__Clostridia;o__Oscillospirales;f__UCG-010;g__UCG-010;	k__Bacteria;p__Firmicutes;c__Clostridia;o__Oscillospirales;f__Oscillospiraceae;g__Flavonifractor;	k__Bacteria;p__Firmicutes;c__Clostridia;o__Lachnospirales;f__Lachnospiraceae;g__Lachnospiraceae_UCG-010;	k__Bacteria;p__Firmicutes;c__Clostridia;o__Oscillospirales;f__Oscillospiraceae;g__UCG-003;	k__Bacteria;p__Firmicutes;c__Clostridia;o__Oscillospirales;f__Oscillospiraceae;g__Oscillibacter;	k__Bacteria;p__Firmicutes;c__Clostridia;o__Oscillospirales;f__Ruminococcaceae;g__CAG-352;	k__Bacteria;p__Firmicutes;c__Clostridia;o__Oscillospirales;f__Ruminococcaceae;g__Subdoligranulum;	k__Bacteria;p__Proteobacteria;c__Gammaproteobacteria;o__Enterobacterales;f__Enterobacteriaceae;g__Escherichia-Shigella;	k__Bacteria;p__Firmicutes;c__Negativicutes;o__Veillonellales-Selenomonadales;f__Selenomonadaceae;g__Megamonas;	k__Bacteria;p__Actinobacteriota;c__Coriobacteriia;o__Coriobacteriales;f__Coriobacteriaceae;g__Collinsella;
	Bacteroides	Parabacteroides	Klebsiella	Eubacterium_coprostanoligenes_group	Lachnospiraceae_NK4A136_group	UCG-005	Coprobacter	Intestinibacter	UCG-002	Eubacterium_eligens_group	Eubacterium_ruminantium_group	Christensenellaceae_R-7_group	Barnesiella	Incertae_Sedis	Ruminococcus_gnavus_group	Colidextribacter	UCG-010	Flavonifractor	Lachnospiraceae_UCG-010	UCG-003	Oscillibacter	CAG-352	Subdoligranulum	Escherichia-Shigella	Megamonas	Collinsella
	0.282996	0.0374963	0.00609792	0.0195251	0.0124597	0.00410437	0.0277631	0.00105541	0.00677221	0.0177954	0.00580475	0.00653767	0.000293169	0.00234535	0.00284374	0.000879507	0.000234535	0.00348871	0.00202287	0.00228672	0.00266784	0.00430959	0.018499	0.0208736	0	0.000469071
	0.176341	0.00747581	0.0024333	0.0134858	0.0103489	0.00252125	0.00158311	0.00392847	0.00460276	0.0162709	0.00199355	0.00724128	0.000498388	0.00219877	0.000791557	0.00146585	0.00117268	0.000791557	0.00146585	0.00222809	0.000938141	0.104691	0.0254471	0.00304896	0.0081501	0
	0.252507	0.0119027	0.00331281	0.0122545	0.00724128	0.00343008	0.00111404	0.00131926	0.00885371	0.00152448	0.00149516	0.0136324	0	0.00178833	0.00820874	0.000557021	0.000263852	0.00114336	0.00199355	0.00140721	0.000967458	0.00401642	0.0102316	0.0125183	0.00178833	0.000117268
	0.110965	0.00577543	0.00175901	0.00873644	0.0242744	0.00480797	0.00439754	0.00038112	0.00841395	0.00527704	0.000527704	0.0176195	0.00149516	0.00102609	0	0.00120199	0.00193492	0.000791557	0.00304896	0.00175901	0.000879507	0.00325418	0.0110525	0.00260921	0.000293169	0
	0.101437	0.0177954	0.047083	0.0454412	0.00850191	0.0290531	0.00231604	0.00120199	0.0211961	0.00636177	0.0176488	0.00609792	0.0015538	0.00240399	0.00260921	0.000879507	0.004163	0.00272647	0.00146585	0.00216945	0.00158311	0.00419232	0.00844327	0.00697743	0.000586338	0.000117268
	0.06309	0.0036353	0.00246262	0.00897098	0.0172383	0.00143653	0.000586338	0.0019056	0.00343008	0.0138376	0.00076224	0.00167106	0.00076224	0.00120199	0.00296101	0.000498388	0.000117268	0.0013779	0.000967458	0.000996775	0.000586338	0.00293169	0.0202873	0.01674	0.00850191	0
	0.0474934	0.0110525	0.0079742	0.0197303	0.00944005	0.00724128	0.000967458	0.00316623	0.00691879	0.00178833	0.00729991	0.00140721	0.00123131	0.00252125	0.000967458	0.00076224	0	0.00216945	0.00108473	0.00181765	0.00134858	0.00448549	0.0101437	0.0284081	0.000351803	0
	0.232219	0.00753445	0.00170038	0.0175901	0.036353	0.00284374	0.000586338	0.00114336	0.00477866	0.00425095	0.00105541	0.00477866	0.000175901	0.00296101	0.00466139	0.000644972	0.00038112	0.000791557	0.00498388	0.000996775	0.000527704	0.0093521	0.0170918	0.00867781	0.00237467	0
	0.277602	0.0385811	0.00143653	0.00489592	0.0072706	0.00246262	0.000850191	0.00445617	0.00249194	0.00167106	0.000732923	0.00114336	0.00076224	0.0144532	0.0134565	0.00222809	0	0.00293169	0.000850191	0.000879507	0.0038112	0.00222809	0.0190853	0.00249194	0.000175901	0
	0.29572	0.028496	0.000674289	0.0165641	0.00199355	0.00178833	0.000967458	0.000791557	0.00683084	0.000850191	0.000469071	0.000557021	0.000175901	0.00164175	0.00076224	0.000908824	2.93169e-05	0.0024333	0.000293169	0.000293169	0.0013779	0.0279097	0.0469364	0.00149516	0.000117268	0.00167106
	0.188361	0.0112577	0.0105248	0.0182644	0.00269716	0.00750513	0.0145705	0.00272647	0.0128994	0.012489	0.000469071	0.00167106	0.000498388	0.00131926	0.0024333	0.000439754	0.000527704	0.00196423	0.000586338	0.00131926	0.00128994	0.00999707	0.025066	0.00800352	0.000791557	0.000586338
	0.372266	0.00674289	0.00633245	0.00683084	0.00510114	0.000850191	0.000322486	0.0103489	0.00252125	0.0134271	0	0.00128994	0.000293169	0.000234535	0	0.0024333	0	0.000967458	0.00131926	0.00149516	0.000850191	0.00530636	0.0175315	0.00167106	0.000703606	0
	0.286016	0.00662562	0.00199355	0.00647904	0.00272647	0.00228672	0.000439754	0.00439754	0.00369393	0.00146585	0	0.00812079	0.00038112	0.000908824	0.0134858	0.000322486	0	0.00196423	0.000850191	0.000615655	0.000498388	0.00187628	0.0123717	0.0107593	0.00272647	0.000117268
	0.272383	0.00768103	0.00633245	0.0104955	0.0076224	0.00149516	0.00193492	0.00134858	0.00806215	0.00140721	8.79507e-05	0.00263852	0.000644972	0.000469071	0.000410437	0.000703606	0.000586338	0.000791557	0.00301964	0.00140721	0.000410437	0.000850191	0.0408091	0.00902961	0.000586338	0
	0.256083	0.110232	0.00562885	0.0114629	0.00187628	0.00856054	0.000498388	0.00246262	0.00944005	0.00269716	0.00152448	0.00111404	0.000791557	0.00202287	0.00293169	0.00038112	0.000615655	0.00351803	0.00164175	0.00211082	0.00131926	0.00123131	0.0217238	0.00598065	0.000908824	0
	0.347376	0.014805	0.00161243	0.00375257	0.00196423	0.000732923	0.000322486	0.00263852	0.00193492	0.00392847	0.000117268	0.00038112	0.000351803	0.000732923	0.00340076	0.00105541	0	0.00618587	0.00252125	0.000293169	0.00181765	0.000791557	0.0124597	0.0147757	0.00533568	5.86338e-05
	0.342656	0.0114922	0.00128994	0.0430372	0.00343008	0.004163	0.00114336	0.00357666	0.0060686	0.00386983	0.00158311	0.000117268	0.0019056	0.00126063	0.000351803	0.00076224	0	0.00228672	0.000351803	0.00131926	0.000938141	0.011375	0.0369393	0.0227792	0.0024333	0.000117268
	0.105101	0.0120786	0.00595133	0.0231897	0.00867781	0.00967458	0.000469071	0.00170038	0.024978	0.0228965	0.00794488	0.00278511	0.00791557	0.00436822	0.00671357	0.00164175	0.00404573	0.00128994	0.00134858	0.00175901	0.00120199	0.00375257	0.0277338	0.0305775	0.000967458	0.00504251
	0.192319	0.0138376	0.00688948	0.017209	0.00683084	0.00357666	0.000234535	0.00389915	0.0097039	0.0199355	0.00803283	0.00205218	0.00492524	0.00559953	0.00375257	0.00140721	0.00164175	0.00111404	0.00149516	0.00146585	0.0017297	0.010173	0.0293169	0.0270302	0.00263852	0.00158311
	0.156728	0.0119906	0.00469071	0.0254178	0.0358546	0.00627382	0.000850191	0.0019056	0.0154793	0.0155673	0.0177661	0.00184697	0.00949868	0.00234535	0.0024333	0.00266784	0.00486661	0.00170038	0.00117268	0.00196423	0.00205218	0.00938141	0.0346526	0.016652	0.000703606	0.00337145
	0.0813544	0.00428027	0.0198769	0.0143946	0.0117561	0.0038112	0.000146585	0.00234535	0.00844327	0.0181765	0.014805	0.00149516	0.00222809	0.00249194	0.0064204	0.00246262	0.00205218	0.00152448	0.00102609	0.000820874	0.00128994	0.00319554	0.019701	0.025066	0.00313691	0.00117268
	0.12404	0.01545	0.00463207	0.0155966	0.0124011	0.004163	0.00111404	0.00158311	0.0155673	0.012489	0.0105541	0.00325418	0.00861917	0.00498388	0.00263852	0.00501319	0.00196423	0.00120199	0.00108473	0.00263852	0.00199355	0.00348871	0.0219291	0.011287	0.000674289	0.00472002
	0.16265	0.0101437	0.00785693	0.0132512	0.0171211	0.00442685	0.000410437	0.00134858	0.0105541	0.0156259	0.00882439	0.00152448	0.00401642	0.00105541	0.00266784	0.00102609	0.00211082	0.00120199	0.00161243	0.0013779	0.00120199	0.00404573	0.0188215	0.0641747	0.000908824	0.00128994
	0.118059	0.00891234	0	0.00653767	0.00384052	0.00149516	0.00222809	0.0074465	0.00633245	0.00879507	0.00677221	0.000615655	0.00111404	0.000674289	0.00131926	0.00178833	2.93169e-05	0.000410437	0.00193492	0.00152448	0.000703606	0.00296101	0.0103196	0.00586338	0.000293169	0.00425095
	0.0968924	0.0165054	0.00117268	0.020903	0.0164761	0.00621519	0.000967458	0.00105541	0.01674	0.0195251	0.00782762	0.00240399	0.00612724	0.00472002	0.00448549	0.00158311	0.00392847	0.00102609	0.00149516	0.00196423	0.00108473	0.00252125	0.0230724	0.14978	0.00246262	0.0013779
	0.122076	0.0636177	0.000234535	0.00454412	0.00486661	0.000996775	0.000175901	0.0253005	0.00237467	0.00973322	0.00375257	0.000557021	0.000293169	0.000879507	0.00469071	0.000322486	0	0.00237467	0.000908824	0.000263852	0.000439754	0.00234535	0.00706538	0.00422164	0	0.000850191
	0.157285	0.0165641	0.000293169	0.0284374	0.0443272	0.0043389	0.00205218	0.00187628	0.0188215	0.0140428	0.0174729	0.00164175	0.0150689	0.00378188	0.00128994	0.00275579	0.00513046	0.0017297	0.000908824	0.00249194	0.00231604	0.00486661	0.0369686	0.0413662	0.0036353	0.0022574
	0.148285	0.0110232	0.00357666	0.0107886	0.00131926	0.00474934	0.000410437	0.0131926	0.00876576	0.0013779	0.00422164	0.000615655	0.00120199	0.000410437	0.000410437	0.000644972	2.93169e-05	0.000527704	0.000674289	0.000527704	0.000234535	0.0486368	0.0224861	0.00999707	0.000996775	0.00322486
	0.116183	0.0225154	0.00117268	0.0161536	0.0187042	0.00105541	0.0015538	0.000850191	0.0226327	0.0105248	0.0102609	0.00278511	0.0149516	0.00425095	0.00123131	0.00882439	0.00216945	0.00102609	0.00120199	0.00386983	0.0019056	0.00158311	0.0210789	0.0388742	0.00266784	0.00545295
	0.134653	0.0132219	0.000938141	0.0138962	0.023131	0.00181765	0.0013779	0.00120199	0.00888303	0.0122252	0.00812079	0.000938141	0.00551158	0.00175901	0.00175901	0.0015538	0.0024333	0.00076224	0.00143653	0.00149516	0.00123131	0.00146585	0.0169159	0.13304	0.00272647	0.000908824
	0.143975	0.00510114	0	0.00161243	0	0.00184697	0	0.00718264	0.00419232	0.00284374	0	0.00205218	0	0.00123131	0.000351803	5.86338e-05	0	0	0.000234535	0.00102609	0	0	0.00955731	0.000117268	0.000674289	0.00545295
	0.013134	0.00105541	0	0.000322486	0.00164175	2.93169e-05	5.86338e-05	0.000146585	5.86338e-05	0.000527704	0.000967458	0	0	0	0	0	0	0	2.93169e-05	0	0	0	0.00131926	5.86338e-05	0.0306362	0.000146585
	0.102111	0.0224861	0	0.000117268	0.000908824	0.000146585	0	0.00211082	5.86338e-05	0	0	0	0	0.00149516	0.00539431	0	0	0.000527704	0.00120199	0.000557021	0.000175901	0	0.00463207	0.000791557	0.000527704	0.000967458
	0.0275286	0.00724128	0	0.0134565	0.00753445	0.000351803	0	0.000205218	0.00161243	0.000351803	0.0013779	0.00199355	0.000175901	0.000820874	0	0.000351803	0.000293169	0.000293169	0.00108473	0.0013779	8.79507e-05	0.000967458	0.00659631	0.000322486	0.00117268	0.000410437
	0.0204632	0.0013779	0	0.00697743	0.00193492	0.000205218	0.000117268	0.000498388	0.000644972	0.000791557	0.000644972	0	0.000117268	0.000293169	0	0.000293169	0.00146585	0	5.86338e-05	0.000410437	0	0	0.00117268	0.000175901	0.0169745	0.000469071
	0.0359719	0.00117268	0	0.00290237	0.000527704	0.000263852	0	0.000410437	0.00231604	0.000527704	0.000234535	0.000293169	0.00114336	0.000234535	0	0.000175901	5.86338e-05	0.000791557	0.000351803	0.000469071	0	0.000351803	0.00351803	0.000351803	0.0864556	0.00656699
	0.208824	0.00199355	0	0.00134858	0.00117268	0	5.86338e-05	0	0.000410437	0.0015538	0.00123131	0.000234535	0	0.000791557	0	0	0.000117268	5.86338e-05	0.00111404	0.000263852	0	0	0.00442685	0.000234535	0.0428906	0.000410437
	0.152741	0.00228672	0	0.00287306	0.0143946	0.00196423	0.0013779	0	0.00252125	0.00621519	0.00410437	0.00401642	0.000908824	0.000527704	0.000586338	0.00108473	0.000791557	0.000175901	0.000850191	0.00161243	0	0.000586338	0.0357666	0.00105541	0.0531223	0.00193492
	0.00841395	0.00354735	0	0.000469071	0.0024333	0	0	0.000351803	0.000117268	0	0.000117268	0	0	0.000410437	0.00293169	0.000410437	0	0.000498388	0	0.00076224	0.000469071	0.000293169	0.00128994	0.000351803	0.000674289	0.00126063
	0.226737	0.00313691	0	0	0.000234535	5.86338e-05	0	0.000175901	0.000263852	0.000850191	0	0.000205218	0.000850191	0.000410437	0	0	2.93169e-05	0.000117268	0.000175901	0.000293169	0	0.000234535	0.0126942	0.00196423	0.000527704	0.00170038
	0.126444	0.00334213	0.000469071	0.000234535	0.00216945	0	0	0.000469071	0.000234535	0.023131	0	0.000205218	5.86338e-05	0.000117268	0	0	0	0	0	0.000644972	0	0.000644972	0.0211375	0.000527704	0.000527704	0.00246262
	0.00961595	0.000175901	0	0	0.000586338	0	0	0	0	0.00123131	0	0	0	0.000293169	0.00293169	0	0	2.93169e-05	0.000498388	0.000117268	0	0.000117268	0.123512	0.000234535	0.000527704	0.00322486
	0.132483	0.00759308	0	0.000439754	0.000469071	0.000175901	0	0.000469071	0.000527704	0.00152448	5.86338e-05	0.000410437	0.000117268	0.000146585	0.00791557	0	5.86338e-05	0.000908824	0.000175901	0.000175901	0.000175901	0.000674289	0.00521841	0.00134858	0.000967458	0.00161243
	0.0212548	0.00187628	0	0.000732923	0.00445617	0.000293169	0	0.000263852	0.000469071	0.00703606	0.000791557	0.000263852	0.000263852	0	0.000351803	0	0	0	0.00038112	0.000117268	5.86338e-05	0.000498388	0.00568748	0.000527704	0.00228672	0.00756376
	0.433216	0.0038112	0	0.000263852	0.000674289	0	0	0.000410437	0	0.000908824	8.79507e-05	0.000117268	0.00146585	0.000263852	0.000527704	5.86338e-05	5.86338e-05	0	0.000117268	0.000117268	0	0.00076224	0.00724128	0.000674289	0.000820874	0.0715626
	0.224011	0.00800352	0.000351803	0.0024333	0.00577543	0.000527704	0	0.000234535	0.00211082	0.00955731	0.000234535	0.00515978	0.00255057	0.000732923	0.000410437	0.000175901	5.86338e-05	0.000263852	0.00149516	0.000644972	0.000175901	0.0281442	0.022105	0.0237174	0.0104955	0.00375257
	0.319056	0.00548226	0	0.000439754	0.000469071	5.86338e-05	0.000439754	0	0.000117268	0.000527704	0.000205218	0.000175901	0.00299033	0.000175901	0.00765172	0.000146585	5.86338e-05	0.000293169	0.000469071	0.000205218	0	0.000410437	0.0015538	0.00237467	0.202257	0.0296101
	0.0326884	0.00439754	0	0.00580475	0.00477866	0.00161243	0	5.86338e-05	0.00263852	0.0236001	0.00709469	0.00222809	0.000820874	0.000615655	0	0	0.000439754	0.000117268	0.000820874	0.000644972	0.000205218	0.013134	0.0240399	0.000732923	0.0457051	0.0169452
	0.0161829	0.000498388	0	0.00202287	0.00492524	0.004163	0.00131926	0	0.00134858	0.0108473	0	0.0055409	0.000146585	0.000322486	0	0.000615655	0.00219877	0	0.00076224	0.000175901	5.86338e-05	0.000351803	0.00598065	0.000644972	0.014248	0.00809147
	0.0783934	0.00161243	0.000351803	0.000351803	0.00304896	0	0	0.00038112	0.000175901	0	5.86338e-05	0	0	0.000234535	0.000791557	0.000175901	0	0	5.86338e-05	0	0.000175901	0	0.00436822	0.000850191	0.0164761	0.0024333
	0.0188801	0.00149516	0	0.00542363	0.000527704	0.00513046	0	0.00328349	0.00662562	0.00709469	0.00266784	0.00322486	0.000293169	0.00668426	0.000967458	0.000293169	0.00167106	0	0.00158311	0.000469071	0.000234535	0.000996775	0.0679273	0.0129874	0.000850191	0.0281736
	0.0625623	0.00985048	0	0.0107007	0.00111404	0.000879507	0	0.000175901	0.00926415	0	0.00108473	0.00612724	0	0.000527704	0.00178833	0.000322486	0.00688948	0.00170038	2.93169e-05	0	0.000293169	0.0024333	0.00278511	0.0102609	0.000293169	0.000469071
	0.196629	0.0186749	0.000732923	0.00105541	0.00559953	2.93169e-05	0	0.000293169	0.0112577	0.000351803	0	0.000322486	0	0.000908824	0.00161243	0.000351803	0	0.00266784	5.86338e-05	0	0.00175901	0	0.0151275	0.0293755	0.00114336	0.00445617
	0.157754	0.00301964	0	0.00117268	0.00392847	0.00128994	0	0.000175901	0.000469071	0.00196423	0.00076224	0.00128994	0.000263852	0.00140721	0.00307828	0.000263852	0	0.000293169	0.000175901	0.000117268	5.86338e-05	0.00369393	0.0144532	0.0852829	0.249634	0.000469071
	0.111111	0.00908824	0.000674289	0.00454412	0.00847259	0.00257989	0	0.000322486	0.00366461	0.0247435	2.93169e-05	8.79507e-05	0.000293169	0.00301964	0.00175901	0.0015538	5.86338e-05	0.00076224	0.0015538	0.00134858	0.000234535	0.0122838	0.0230724	0.0295808	0.0350923	0.000351803
	0.0962768	0.0022574	0.00149516	0.00255057	0.00354735	0.000175901	0	0.000263852	0.00375257	0.00299033	0.000175901	0	0.00214013	0.00123131	0.000410437	0.000175901	0	0.000351803	0.000410437	0.00128994	0.000557021	0.00386983	0.0356787	0.0658165	0.00533568	0.000234535
	0.138347	0.0246848	0.000293169	0.00513046	0.0121372	0.000586338	0.000615655	0	0	0.000850191	2.93169e-05	0.000469071	0	0.00196423	0.00199355	0.0017297	0.000234535	0.000439754	0.000615655	0.000586338	0.000732923	0	0.00990912	0.0124304	0	0.00117268
	0.131193	0.00691879	0	0.000879507	0.00474934	0.000175901	0	0.000175901	0.00114336	0.00211082	5.86338e-05	0	8.79507e-05	0.000293169	0.000850191	0.000674289	0	0.000674289	0.000146585	0.000351803	0.000263852	0.054207	0.00477866	0.108179	0.00574612	0.00237467
	k__Bacteria;p__Bacteroidota;c__Bacteroidia;o__Bacteroidales;f__Bacteroidaceae;g__Bacteroides;	k__Bacteria;p__Bacteroidota;c__Bacteroidia;o__Bacteroidales;f__Tannerellaceae;g__Parabacteroides;	k__Bacteria;p__Proteobacteria;c__Gammaproteobacteria;o__Enterobacterales;f__Enterobacteriaceae;g__Klebsiella;	k__Bacteria;p__Firmicutes;c__Clostridia;o__Oscillospirales;f__Eubacterium_coprostanoligenes_group;g__Eubacterium_coprostanoligenes_group;	k__Bacteria;p__Firmicutes;c__Clostridia;o__Lachnospirales;f__Lachnospiraceae;g__Lachnospiraceae_NK4A136_group;	k__Bacteria;p__Firmicutes;c__Clostridia;o__Oscillospirales;f__Oscillospiraceae;g__UCG-005;	k__Bacteria;p__Bacteroidota;c__Bacteroidia;o__Bacteroidales;f__Barnesiellaceae;g__Coprobacter;	k__Bacteria;p__Firmicutes;c__Clostridia;o__Peptostreptococcales-Tissierellales;f__Peptostreptococcaceae;g__Intestinibacter;	k__Bacteria;p__Firmicutes;c__Clostridia;o__Oscillospirales;f__Oscillospiraceae;g__UCG-002;	k__Bacteria;p__Firmicutes;c__Clostridia;o__Lachnospirales;f__Lachnospiraceae;g__Eubacterium_eligens_group;	k__Bacteria;p__Firmicutes;c__Clostridia;o__Lachnospirales;f__Lachnospiraceae;g__Eubacterium_ruminantium_group;	k__Bacteria;p__Firmicutes;c__Clostridia;o__Christensenellales;f__Christensenellaceae;g__Christensenellaceae_R-7_group;	k__Bacteria;p__Bacteroidota;c__Bacteroidia;o__Bacteroidales;f__Barnesiellaceae;g__Barnesiella;	k__Bacteria;p__Firmicutes;c__Clostridia;o__Oscillospirales;f__Ruminococcaceae;g__Incertae_Sedis;	k__Bacteria;p__Firmicutes;c__Clostridia;o__Lachnospirales;f__Lachnospiraceae;g__Ruminococcus_gnavus_group;	k__Bacteria;p__Firmicutes;c__Clostridia;o__Oscillospirales;f__Oscillospiraceae;g__Colidextribacter;	k__Bacteria;p__Firmicutes;c__Clostridia;o__Oscillospirales;f__UCG-010;g__UCG-010;	k__Bacteria;p__Firmicutes;c__Clostridia;o__Oscillospirales;f__Oscillospiraceae;g__Flavonifractor;	k__Bacteria;p__Firmicutes;c__Clostridia;o__Lachnospirales;f__Lachnospiraceae;g__Lachnospiraceae_UCG-010;	k__Bacteria;p__Firmicutes;c__Clostridia;o__Oscillospirales;f__Oscillospiraceae;g__UCG-003;	k__Bacteria;p__Firmicutes;c__Clostridia;o__Oscillospirales;f__Oscillospiraceae;g__Oscillibacter;	k__Bacteria;p__Firmicutes;c__Clostridia;o__Oscillospirales;f__Ruminococcaceae;g__CAG-352;	k__Bacteria;p__Firmicutes;c__Clostridia;o__Oscillospirales;f__Ruminococcaceae;g__Subdoligranulum;	k__Bacteria;p__Proteobacteria;c__Gammaproteobacteria;o__Enterobacterales;f__Enterobacteriaceae;g__Escherichia-Shigella;	k__Bacteria;p__Firmicutes;c__Negativicutes;o__Veillonellales-Selenomonadales;f__Selenomonadaceae;g__Megamonas;	k__Bacteria;p__Actinobacteriota;c__Coriobacteriia;o__Coriobacteriales;f__Coriobacteriaceae;g__Collinsella;
	Bacteroides	Parabacteroides	Klebsiella	Eubacterium_coprostanoligenes_group	Lachnospiraceae_NK4A136_group	UCG-005	Coprobacter	Intestinibacter	UCG-002	Eubacterium_eligens_group	Eubacterium_ruminantium_group	Christensenellaceae_R-7_group	Barnesiella	Incertae_Sedis	Ruminococcus_gnavus_group	Colidextribacter	UCG-010	Flavonifractor	Lachnospiraceae_UCG-010	UCG-003	Oscillibacter	CAG-352	Subdoligranulum	Escherichia-Shigella	Megamonas	Collinsella
	0.282996	0.0374963	0.00609792	0.0195251	0.0124597	0.00410437	0.0277631	0.00105541	0.00677221	0.0177954	0.00580475	0.00653767	0.000293169	0.00234535	0.00284374	0.000879507	0.000234535	0.00348871	0.00202287	0.00228672	0.00266784	0.00430959	0.018499	0.0208736	0	0.000469071
	0.176341	0.00747581	0.0024333	0.0134858	0.0103489	0.00252125	0.00158311	0.00392847	0.00460276	0.0162709	0.00199355	0.00724128	0.000498388	0.00219877	0.000791557	0.00146585	0.00117268	0.000791557	0.00146585	0.00222809	0.000938141	0.104691	0.0254471	0.00304896	0.0081501	0
	0.252507	0.0119027	0.00331281	0.0122545	0.00724128	0.00343008	0.00111404	0.00131926	0.00885371	0.00152448	0.00149516	0.0136324	0	0.00178833	0.00820874	0.000557021	0.000263852	0.00114336	0.00199355	0.00140721	0.000967458	0.00401642	0.0102316	0.0125183	0.00178833	0.000117268
	0.110965	0.00577543	0.00175901	0.00873644	0.0242744	0.00480797	0.00439754	0.00038112	0.00841395	0.00527704	0.000527704	0.0176195	0.00149516	0.00102609	0	0.00120199	0.00193492	0.000791557	0.00304896	0.00175901	0.000879507	0.00325418	0.0110525	0.00260921	0.000293169	0
	0.101437	0.0177954	0.047083	0.0454412	0.00850191	0.0290531	0.00231604	0.00120199	0.0211961	0.00636177	0.0176488	0.00609792	0.0015538	0.00240399	0.00260921	0.000879507	0.004163	0.00272647	0.00146585	0.00216945	0.00158311	0.00419232	0.00844327	0.00697743	0.000586338	0.000117268
	0.06309	0.0036353	0.00246262	0.00897098	0.0172383	0.00143653	0.000586338	0.0019056	0.00343008	0.0138376	0.00076224	0.00167106	0.00076224	0.00120199	0.00296101	0.000498388	0.000117268	0.0013779	0.000967458	0.000996775	0.000586338	0.00293169	0.0202873	0.01674	0.00850191	0
	0.0474934	0.0110525	0.0079742	0.0197303	0.00944005	0.00724128	0.000967458	0.00316623	0.00691879	0.00178833	0.00729991	0.00140721	0.00123131	0.00252125	0.000967458	0.00076224	0	0.00216945	0.00108473	0.00181765	0.00134858	0.00448549	0.0101437	0.0284081	0.000351803	0
	0.232219	0.00753445	0.00170038	0.0175901	0.036353	0.00284374	0.000586338	0.00114336	0.00477866	0.00425095	0.00105541	0.00477866	0.000175901	0.00296101	0.00466139	0.000644972	0.00038112	0.000791557	0.00498388	0.000996775	0.000527704	0.0093521	0.0170918	0.00867781	0.00237467	0
	0.277602	0.0385811	0.00143653	0.00489592	0.0072706	0.00246262	0.000850191	0.00445617	0.00249194	0.00167106	0.000732923	0.00114336	0.00076224	0.0144532	0.0134565	0.00222809	0	0.00293169	0.000850191	0.000879507	0.0038112	0.00222809	0.0190853	0.00249194	0.000175901	0
	0.29572	0.028496	0.000674289	0.0165641	0.00199355	0.00178833	0.000967458	0.000791557	0.00683084	0.000850191	0.000469071	0.000557021	0.000175901	0.00164175	0.00076224	0.000908824	2.93169e-05	0.0024333	0.000293169	0.000293169	0.0013779	0.0279097	0.0469364	0.00149516	0.000117268	0.00167106
	0.188361	0.0112577	0.0105248	0.0182644	0.00269716	0.00750513	0.0145705	0.00272647	0.0128994	0.012489	0.000469071	0.00167106	0.000498388	0.00131926	0.0024333	0.000439754	0.000527704	0.00196423	0.000586338	0.00131926	0.00128994	0.00999707	0.025066	0.00800352	0.000791557	0.000586338
	0.372266	0.00674289	0.00633245	0.00683084	0.00510114	0.000850191	0.000322486	0.0103489	0.00252125	0.0134271	0	0.00128994	0.000293169	0.000234535	0	0.0024333	0	0.000967458	0.00131926	0.00149516	0.000850191	0.00530636	0.0175315	0.00167106	0.000703606	0
	0.286016	0.00662562	0.00199355	0.00647904	0.00272647	0.00228672	0.000439754	0.00439754	0.00369393	0.00146585	0	0.00812079	0.00038112	0.000908824	0.0134858	0.000322486	0	0.00196423	0.000850191	0.000615655	0.000498388	0.00187628	0.0123717	0.0107593	0.00272647	0.000117268
	0.272383	0.00768103	0.00633245	0.0104955	0.0076224	0.00149516	0.00193492	0.00134858	0.00806215	0.00140721	8.79507e-05	0.00263852	0.000644972	0.000469071	0.000410437	0.000703606	0.000586338	0.000791557	0.00301964	0.00140721	0.000410437	0.000850191	0.0408091	0.00902961	0.000586338	0
	0.256083	0.110232	0.00562885	0.0114629	0.00187628	0.00856054	0.000498388	0.00246262	0.00944005	0.00269716	0.00152448	0.00111404	0.000791557	0.00202287	0.00293169	0.00038112	0.000615655	0.00351803	0.00164175	0.00211082	0.00131926	0.00123131	0.0217238	0.00598065	0.000908824	0
	0.347376	0.014805	0.00161243	0.00375257	0.00196423	0.000732923	0.000322486	0.00263852	0.00193492	0.00392847	0.000117268	0.00038112	0.000351803	0.000732923	0.00340076	0.00105541	0	0.00618587	0.00252125	0.000293169	0.00181765	0.000791557	0.0124597	0.0147757	0.00533568	5.86338e-05
	0.342656	0.0114922	0.00128994	0.0430372	0.00343008	0.004163	0.00114336	0.00357666	0.0060686	0.00386983	0.00158311	0.000117268	0.0019056	0.00126063	0.000351803	0.00076224	0	0.00228672	0.000351803	0.00131926	0.000938141	0.011375	0.0369393	0.0227792	0.0024333	0.000117268
	0.105101	0.0120786	0.00595133	0.0231897	0.00867781	0.00967458	0.000469071	0.00170038	0.024978	0.0228965	0.00794488	0.00278511	0.00791557	0.00436822	0.00671357	0.00164175	0.00404573	0.00128994	0.00134858	0.00175901	0.00120199	0.00375257	0.0277338	0.0305775	0.000967458	0.00504251
	0.192319	0.0138376	0.00688948	0.017209	0.00683084	0.00357666	0.000234535	0.00389915	0.0097039	0.0199355	0.00803283	0.00205218	0.00492524	0.00559953	0.00375257	0.00140721	0.00164175	0.00111404	0.00149516	0.00146585	0.0017297	0.010173	0.0293169	0.0270302	0.00263852	0.00158311
	0.156728	0.0119906	0.00469071	0.0254178	0.0358546	0.00627382	0.000850191	0.0019056	0.0154793	0.0155673	0.0177661	0.00184697	0.00949868	0.00234535	0.0024333	0.00266784	0.00486661	0.00170038	0.00117268	0.00196423	0.00205218	0.00938141	0.0346526	0.016652	0.000703606	0.00337145
	0.0813544	0.00428027	0.0198769	0.0143946	0.0117561	0.0038112	0.000146585	0.00234535	0.00844327	0.0181765	0.014805	0.00149516	0.00222809	0.00249194	0.0064204	0.00246262	0.00205218	0.00152448	0.00102609	0.000820874	0.00128994	0.00319554	0.019701	0.025066	0.00313691	0.00117268
	0.12404	0.01545	0.00463207	0.0155966	0.0124011	0.004163	0.00111404	0.00158311	0.0155673	0.012489	0.0105541	0.00325418	0.00861917	0.00498388	0.00263852	0.00501319	0.00196423	0.00120199	0.00108473	0.00263852	0.00199355	0.00348871	0.0219291	0.011287	0.000674289	0.00472002
	0.16265	0.0101437	0.00785693	0.0132512	0.0171211	0.00442685	0.000410437	0.00134858	0.0105541	0.0156259	0.00882439	0.00152448	0.00401642	0.00105541	0.00266784	0.00102609	0.00211082	0.00120199	0.00161243	0.0013779	0.00120199	0.00404573	0.0188215	0.0641747	0.000908824	0.00128994
	0.118059	0.00891234	0	0.00653767	0.00384052	0.00149516	0.00222809	0.0074465	0.00633245	0.00879507	0.00677221	0.000615655	0.00111404	0.000674289	0.00131926	0.00178833	2.93169e-05	0.000410437	0.00193492	0.00152448	0.000703606	0.00296101	0.0103196	0.00586338	0.000293169	0.00425095
	0.0968924	0.0165054	0.00117268	0.020903	0.0164761	0.00621519	0.000967458	0.00105541	0.01674	0.0195251	0.00782762	0.00240399	0.00612724	0.00472002	0.00448549	0.00158311	0.00392847	0.00102609	0.00149516	0.00196423	0.00108473	0.00252125	0.0230724	0.14978	0.00246262	0.0013779
	0.122076	0.0636177	0.000234535	0.00454412	0.00486661	0.000996775	0.000175901	0.0253005	0.00237467	0.00973322	0.00375257	0.000557021	0.000293169	0.000879507	0.00469071	0.000322486	0	0.00237467	0.000908824	0.000263852	0.000439754	0.00234535	0.00706538	0.00422164	0	0.000850191
	0.157285	0.0165641	0.000293169	0.0284374	0.0443272	0.0043389	0.00205218	0.00187628	0.0188215	0.0140428	0.0174729	0.00164175	0.0150689	0.00378188	0.00128994	0.00275579	0.00513046	0.0017297	0.000908824	0.00249194	0.00231604	0.00486661	0.0369686	0.0413662	0.0036353	0.0022574
	0.148285	0.0110232	0.00357666	0.0107886	0.00131926	0.00474934	0.000410437	0.0131926	0.00876576	0.0013779	0.00422164	0.000615655	0.00120199	0.000410437	0.000410437	0.000644972	2.93169e-05	0.000527704	0.000674289	0.000527704	0.000234535	0.0486368	0.0224861	0.00999707	0.000996775	0.00322486
	0.116183	0.0225154	0.00117268	0.0161536	0.0187042	0.00105541	0.0015538	0.000850191	0.0226327	0.0105248	0.0102609	0.00278511	0.0149516	0.00425095	0.00123131	0.00882439	0.00216945	0.00102609	0.00120199	0.00386983	0.0019056	0.00158311	0.0210789	0.0388742	0.00266784	0.00545295
	0.134653	0.0132219	0.000938141	0.0138962	0.023131	0.00181765	0.0013779	0.00120199	0.00888303	0.0122252	0.00812079	0.000938141	0.00551158	0.00175901	0.00175901	0.0015538	0.0024333	0.00076224	0.00143653	0.00149516	0.00123131	0.00146585	0.0169159	0.13304	0.00272647	0.000908824
	0.143975	0.00510114	0	0.00161243	0	0.00184697	0	0.00718264	0.00419232	0.00284374	0	0.00205218	0	0.00123131	0.000351803	5.86338e-05	0	0	0.000234535	0.00102609	0	0	0.00955731	0.000117268	0.000674289	0.00545295
	0.013134	0.00105541	0	0.000322486	0.00164175	2.93169e-05	5.86338e-05	0.000146585	5.86338e-05	0.000527704	0.000967458	0	0	0	0	0	0	0	2.93169e-05	0	0	0	0.00131926	5.86338e-05	0.0306362	0.000146585
	0.102111	0.0224861	0	0.000117268	0.000908824	0.000146585	0	0.00211082	5.86338e-05	0	0	0	0	0.00149516	0.00539431	0	0	0.000527704	0.00120199	0.000557021	0.000175901	0	0.00463207	0.000791557	0.000527704	0.000967458
	0.0275286	0.00724128	0	0.0134565	0.00753445	0.000351803	0	0.000205218	0.00161243	0.000351803	0.0013779	0.00199355	0.000175901	0.000820874	0	0.000351803	0.000293169	0.000293169	0.00108473	0.0013779	8.79507e-05	0.000967458	0.00659631	0.000322486	0.00117268	0.000410437
	0.0204632	0.0013779	0	0.00697743	0.00193492	0.000205218	0.000117268	0.000498388	0.000644972	0.000791557	0.000644972	0	0.000117268	0.000293169	0	0.000293169	0.00146585	0	5.86338e-05	0.000410437	0	0	0.00117268	0.000175901	0.0169745	0.000469071
	0.0359719	0.00117268	0	0.00290237	0.000527704	0.000263852	0	0.000410437	0.00231604	0.000527704	0.000234535	0.000293169	0.00114336	0.000234535	0	0.000175901	5.86338e-05	0.000791557	0.000351803	0.000469071	0	0.000351803	0.00351803	0.000351803	0.0864556	0.00656699
	0.208824	0.00199355	0	0.00134858	0.00117268	0	5.86338e-05	0	0.000410437	0.0015538	0.00123131	0.000234535	0	0.000791557	0	0	0.000117268	5.86338e-05	0.00111404	0.000263852	0	0	0.00442685	0.000234535	0.0428906	0.000410437
	0.152741	0.00228672	0	0.00287306	0.0143946	0.00196423	0.0013779	0	0.00252125	0.00621519	0.00410437	0.00401642	0.000908824	0.000527704	0.000586338	0.00108473	0.000791557	0.000175901	0.000850191	0.00161243	0	0.000586338	0.0357666	0.00105541	0.0531223	0.00193492
	0.00841395	0.00354735	0	0.000469071	0.0024333	0	0	0.000351803	0.000117268	0	0.000117268	0	0	0.000410437	0.00293169	0.000410437	0	0.000498388	0	0.00076224	0.000469071	0.000293169	0.00128994	0.000351803	0.000674289	0.00126063
	0.226737	0.00313691	0	0	0.000234535	5.86338e-05	0	0.000175901	0.000263852	0.000850191	0	0.000205218	0.000850191	0.000410437	0	0	2.93169e-05	0.000117268	0.000175901	0.000293169	0	0.000234535	0.0126942	0.00196423	0.000527704	0.00170038
	0.126444	0.00334213	0.000469071	0.000234535	0.00216945	0	0	0.000469071	0.000234535	0.023131	0	0.000205218	5.86338e-05	0.000117268	0	0	0	0	0	0.000644972	0	0.000644972	0.0211375	0.000527704	0.000527704	0.00246262
	0.00961595	0.000175901	0	0	0.000586338	0	0	0	0	0.00123131	0	0	0	0.000293169	0.00293169	0	0	2.93169e-05	0.000498388	0.000117268	0	0.000117268	0.123512	0.000234535	0.000527704	0.00322486
	0.132483	0.00759308	0	0.000439754	0.000469071	0.000175901	0	0.000469071	0.000527704	0.00152448	5.86338e-05	0.000410437	0.000117268	0.000146585	0.00791557	0	5.86338e-05	0.000908824	0.000175901	0.000175901	0.000175901	0.000674289	0.00521841	0.00134858	0.000967458	0.00161243
	0.0212548	0.00187628	0	0.000732923	0.00445617	0.000293169	0	0.000263852	0.000469071	0.00703606	0.000791557	0.000263852	0.000263852	0	0.000351803	0	0	0	0.00038112	0.000117268	5.86338e-05	0.000498388	0.00568748	0.000527704	0.00228672	0.00756376
	0.433216	0.0038112	0	0.000263852	0.000674289	0	0	0.000410437	0	0.000908824	8.79507e-05	0.000117268	0.00146585	0.000263852	0.000527704	5.86338e-05	5.86338e-05	0	0.000117268	0.000117268	0	0.00076224	0.00724128	0.000674289	0.000820874	0.0715626
	0.224011	0.00800352	0.000351803	0.0024333	0.00577543	0.000527704	0	0.000234535	0.00211082	0.00955731	0.000234535	0.00515978	0.00255057	0.000732923	0.000410437	0.000175901	5.86338e-05	0.000263852	0.00149516	0.000644972	0.000175901	0.0281442	0.022105	0.0237174	0.0104955	0.00375257
	0.319056	0.00548226	0	0.000439754	0.000469071	5.86338e-05	0.000439754	0	0.000117268	0.000527704	0.000205218	0.000175901	0.00299033	0.000175901	0.00765172	0.000146585	5.86338e-05	0.000293169	0.000469071	0.000205218	0	0.000410437	0.0015538	0.00237467	0.202257	0.0296101
	0.0326884	0.00439754	0	0.00580475	0.00477866	0.00161243	0	5.86338e-05	0.00263852	0.0236001	0.00709469	0.00222809	0.000820874	0.000615655	0	0	0.000439754	0.000117268	0.000820874	0.000644972	0.000205218	0.013134	0.0240399	0.000732923	0.0457051	0.0169452
	0.0161829	0.000498388	0	0.00202287	0.00492524	0.004163	0.00131926	0	0.00134858	0.0108473	0	0.0055409	0.000146585	0.000322486	0	0.000615655	0.00219877	0	0.00076224	0.000175901	5.86338e-05	0.000351803	0.00598065	0.000644972	0.014248	0.00809147
	0.0783934	0.00161243	0.000351803	0.000351803	0.00304896	0	0	0.00038112	0.000175901	0	5.86338e-05	0	0	0.000234535	0.000791557	0.000175901	0	0	5.86338e-05	0	0.000175901	0	0.00436822	0.000850191	0.0164761	0.0024333
	0.0188801	0.00149516	0	0.00542363	0.000527704	0.00513046	0	0.00328349	0.00662562	0.00709469	0.00266784	0.00322486	0.000293169	0.00668426	0.000967458	0.000293169	0.00167106	0	0.00158311	0.000469071	0.000234535	0.000996775	0.0679273	0.0129874	0.000850191	0.0281736
	0.0625623	0.00985048	0	0.0107007	0.00111404	0.000879507	0	0.000175901	0.00926415	0	0.00108473	0.00612724	0	0.000527704	0.00178833	0.000322486	0.00688948	0.00170038	2.93169e-05	0	0.000293169	0.0024333	0.00278511	0.0102609	0.000293169	0.000469071
	0.196629	0.0186749	0.000732923	0.00105541	0.00559953	2.93169e-05	0	0.000293169	0.0112577	0.000351803	0	0.000322486	0	0.000908824	0.00161243	0.000351803	0	0.00266784	5.86338e-05	0	0.00175901	0	0.0151275	0.0293755	0.00114336	0.00445617
	0.157754	0.00301964	0	0.00117268	0.00392847	0.00128994	0	0.000175901	0.000469071	0.00196423	0.00076224	0.00128994	0.000263852	0.00140721	0.00307828	0.000263852	0	0.000293169	0.000175901	0.000117268	5.86338e-05	0.00369393	0.0144532	0.0852829	0.249634	0.000469071
	0.111111	0.00908824	0.000674289	0.00454412	0.00847259	0.00257989	0	0.000322486	0.00366461	0.0247435	2.93169e-05	8.79507e-05	0.000293169	0.00301964	0.00175901	0.0015538	5.86338e-05	0.00076224	0.0015538	0.00134858	0.000234535	0.0122838	0.0230724	0.0295808	0.0350923	0.000351803
	0.0962768	0.0022574	0.00149516	0.00255057	0.00354735	0.000175901	0	0.000263852	0.00375257	0.00299033	0.000175901	0	0.00214013	0.00123131	0.000410437	0.000175901	0	0.000351803	0.000410437	0.00128994	0.000557021	0.00386983	0.0356787	0.0658165	0.00533568	0.000234535
	0.138347	0.0246848	0.000293169	0.00513046	0.0121372	0.000586338	0.000615655	0	0	0.000850191	2.93169e-05	0.000469071	0	0.00196423	0.00199355	0.0017297	0.000234535	0.000439754	0.000615655	0.000586338	0.000732923	0	0.00990912	0.0124304	0	0.00117268
	0.131193	0.00691879	0	0.000879507	0.00474934	0.000175901	0	0.000175901	0.00114336	0.00211082	5.86338e-05	0	8.79507e-05	0.000293169	0.000850191	0.000674289	0	0.000674289	0.000146585	0.000351803	0.000263852	0.054207	0.00477866	0.108179	0.00574612	0.00237467
	k__Bacteria;p__Bacteroidota;c__Bacteroidia;o__Bacteroidales;f__Bacteroidaceae;g__Bacteroides;	k__Bacteria;p__Bacteroidota;c__Bacteroidia;o__Bacteroidales;f__Tannerellaceae;g__Parabacteroides;	k__Bacteria;p__Proteobacteria;c__Gammaproteobacteria;o__Enterobacterales;f__Enterobacteriaceae;g__Klebsiella;	k__Bacteria;p__Firmicutes;c__Clostridia;o__Oscillospirales;f__Eubacterium_coprostanoligenes_group;g__Eubacterium_coprostanoligenes_group;	k__Bacteria;p__Firmicutes;c__Clostridia;o__Lachnospirales;f__Lachnospiraceae;g__Lachnospiraceae_NK4A136_group;	k__Bacteria;p__Firmicutes;c__Clostridia;o__Oscillospirales;f__Oscillospiraceae;g__UCG-005;	k__Bacteria;p__Bacteroidota;c__Bacteroidia;o__Bacteroidales;f__Barnesiellaceae;g__Coprobacter;	k__Bacteria;p__Firmicutes;c__Clostridia;o__Peptostreptococcales-Tissierellales;f__Peptostreptococcaceae;g__Intestinibacter;	k__Bacteria;p__Firmicutes;c__Clostridia;o__Oscillospirales;f__Oscillospiraceae;g__UCG-002;	k__Bacteria;p__Firmicutes;c__Clostridia;o__Lachnospirales;f__Lachnospiraceae;g__Eubacterium_eligens_group;	k__Bacteria;p__Firmicutes;c__Clostridia;o__Lachnospirales;f__Lachnospiraceae;g__Eubacterium_ruminantium_group;	k__Bacteria;p__Firmicutes;c__Clostridia;o__Christensenellales;f__Christensenellaceae;g__Christensenellaceae_R-7_group;	k__Bacteria;p__Bacteroidota;c__Bacteroidia;o__Bacteroidales;f__Barnesiellaceae;g__Barnesiella;	k__Bacteria;p__Firmicutes;c__Clostridia;o__Oscillospirales;f__Ruminococcaceae;g__Incertae_Sedis;	k__Bacteria;p__Firmicutes;c__Clostridia;o__Lachnospirales;f__Lachnospiraceae;g__Ruminococcus_gnavus_group;	k__Bacteria;p__Firmicutes;c__Clostridia;o__Oscillospirales;f__Oscillospiraceae;g__Colidextribacter;	k__Bacteria;p__Firmicutes;c__Clostridia;o__Oscillospirales;f__UCG-010;g__UCG-010;	k__Bacteria;p__Firmicutes;c__Clostridia;o__Oscillospirales;f__Oscillospiraceae;g__Flavonifractor;	k__Bacteria;p__Firmicutes;c__Clostridia;o__Lachnospirales;f__Lachnospiraceae;g__Lachnospiraceae_UCG-010;	k__Bacteria;p__Firmicutes;c__Clostridia;o__Oscillospirales;f__Oscillospiraceae;g__UCG-003;	k__Bacteria;p__Firmicutes;c__Clostridia;o__Oscillospirales;f__Oscillospiraceae;g__Oscillibacter;	k__Bacteria;p__Firmicutes;c__Clostridia;o__Oscillospirales;f__Ruminococcaceae;g__CAG-352;	k__Bacteria;p__Firmicutes;c__Clostridia;o__Oscillospirales;f__Ruminococcaceae;g__Subdoligranulum;	k__Bacteria;p__Proteobacteria;c__Gammaproteobacteria;o__Enterobacterales;f__Enterobacteriaceae;g__Escherichia-Shigella;	k__Bacteria;p__Firmicutes;c__Negativicutes;o__Veillonellales-Selenomonadales;f__Selenomonadaceae;g__Megamonas;	k__Bacteria;p__Actinobacteriota;c__Coriobacteriia;o__Coriobacteriales;f__Coriobacteriaceae;g__Collinsella;
	Bacteroides	Parabacteroides	Klebsiella	Eubacterium_coprostanoligenes_group	Lachnospiraceae_NK4A136_group	UCG-005	Coprobacter	Intestinibacter	UCG-002	Eubacterium_eligens_group	Eubacterium_ruminantium_group	Christensenellaceae_R-7_group	Barnesiella	Incertae_Sedis	Ruminococcus_gnavus_group	Colidextribacter	UCG-010	Flavonifractor	Lachnospiraceae_UCG-010	UCG-003	Oscillibacter	CAG-352	Subdoligranulum	Escherichia-Shigella	Megamonas	Collinsella
	0.282996	0.0374963	0.00609792	0.0195251	0.0124597	0.00410437	0.0277631	0.00105541	0.00677221	0.0177954	0.00580475	0.00653767	0.000293169	0.00234535	0.00284374	0.000879507	0.000234535	0.00348871	0.00202287	0.00228672	0.00266784	0.00430959	0.018499	0.0208736	0	0.000469071
	0.176341	0.00747581	0.0024333	0.0134858	0.0103489	0.00252125	0.00158311	0.00392847	0.00460276	0.0162709	0.00199355	0.00724128	0.000498388	0.00219877	0.000791557	0.00146585	0.00117268	0.000791557	0.00146585	0.00222809	0.000938141	0.104691	0.0254471	0.00304896	0.0081501	0
	0.252507	0.0119027	0.00331281	0.0122545	0.00724128	0.00343008	0.00111404	0.00131926	0.00885371	0.00152448	0.00149516	0.0136324	0	0.00178833	0.00820874	0.000557021	0.000263852	0.00114336	0.00199355	0.00140721	0.000967458	0.00401642	0.0102316	0.0125183	0.00178833	0.000117268
	0.110965	0.00577543	0.00175901	0.00873644	0.0242744	0.00480797	0.00439754	0.00038112	0.00841395	0.00527704	0.000527704	0.0176195	0.00149516	0.00102609	0	0.00120199	0.00193492	0.000791557	0.00304896	0.00175901	0.000879507	0.00325418	0.0110525	0.00260921	0.000293169	0
	0.101437	0.0177954	0.047083	0.0454412	0.00850191	0.0290531	0.00231604	0.00120199	0.0211961	0.00636177	0.0176488	0.00609792	0.0015538	0.00240399	0.00260921	0.000879507	0.004163	0.00272647	0.00146585	0.00216945	0.00158311	0.00419232	0.00844327	0.00697743	0.000586338	0.000117268
	0.06309	0.0036353	0.00246262	0.00897098	0.0172383	0.00143653	0.000586338	0.0019056	0.00343008	0.0138376	0.00076224	0.00167106	0.00076224	0.00120199	0.00296101	0.000498388	0.000117268	0.0013779	0.000967458	0.000996775	0.000586338	0.00293169	0.0202873	0.01674	0.00850191	0
	0.0474934	0.0110525	0.0079742	0.0197303	0.00944005	0.00724128	0.000967458	0.00316623	0.00691879	0.00178833	0.00729991	0.00140721	0.00123131	0.00252125	0.000967458	0.00076224	0	0.00216945	0.00108473	0.00181765	0.00134858	0.00448549	0.0101437	0.0284081	0.000351803	0
	0.232219	0.00753445	0.00170038	0.0175901	0.036353	0.00284374	0.000586338	0.00114336	0.00477866	0.00425095	0.00105541	0.00477866	0.000175901	0.00296101	0.00466139	0.000644972	0.00038112	0.000791557	0.00498388	0.000996775	0.000527704	0.0093521	0.0170918	0.00867781	0.00237467	0
	0.277602	0.0385811	0.00143653	0.00489592	0.0072706	0.00246262	0.000850191	0.00445617	0.00249194	0.00167106	0.000732923	0.00114336	0.00076224	0.0144532	0.0134565	0.00222809	0	0.00293169	0.000850191	0.000879507	0.0038112	0.00222809	0.0190853	0.00249194	0.000175901	0
	0.29572	0.028496	0.000674289	0.0165641	0.00199355	0.00178833	0.000967458	0.000791557	0.00683084	0.000850191	0.000469071	0.000557021	0.000175901	0.00164175	0.00076224	0.000908824	2.93169e-05	0.0024333	0.000293169	0.000293169	0.0013779	0.0279097	0.0469364	0.00149516	0.000117268	0.00167106
	0.188361	0.0112577	0.0105248	0.0182644	0.00269716	0.00750513	0.0145705	0.00272647	0.0128994	0.012489	0.000469071	0.00167106	0.000498388	0.00131926	0.0024333	0.000439754	0.000527704	0.00196423	0.000586338	0.00131926	0.00128994	0.00999707	0.025066	0.00800352	0.000791557	0.000586338
	0.372266	0.00674289	0.00633245	0.00683084	0.00510114	0.000850191	0.000322486	0.0103489	0.00252125	0.0134271	0	0.00128994	0.000293169	0.000234535	0	0.0024333	0	0.000967458	0.00131926	0.00149516	0.000850191	0.00530636	0.0175315	0.00167106	0.000703606	0
	0.286016	0.00662562	0.00199355	0.00647904	0.00272647	0.00228672	0.000439754	0.00439754	0.00369393	0.00146585	0	0.00812079	0.00038112	0.000908824	0.0134858	0.000322486	0	0.00196423	0.000850191	0.000615655	0.000498388	0.00187628	0.0123717	0.0107593	0.00272647	0.000117268
	0.272383	0.00768103	0.00633245	0.0104955	0.0076224	0.00149516	0.00193492	0.00134858	0.00806215	0.00140721	8.79507e-05	0.00263852	0.000644972	0.000469071	0.000410437	0.000703606	0.000586338	0.000791557	0.00301964	0.00140721	0.000410437	0.000850191	0.0408091	0.00902961	0.000586338	0
	0.256083	0.110232	0.00562885	0.0114629	0.00187628	0.00856054	0.000498388	0.00246262	0.00944005	0.00269716	0.00152448	0.00111404	0.000791557	0.00202287	0.00293169	0.00038112	0.000615655	0.00351803	0.00164175	0.00211082	0.00131926	0.00123131	0.0217238	0.00598065	0.000908824	0
	0.347376	0.014805	0.00161243	0.00375257	0.00196423	0.000732923	0.000322486	0.00263852	0.00193492	0.00392847	0.000117268	0.00038112	0.000351803	0.000732923	0.00340076	0.00105541	0	0.00618587	0.00252125	0.000293169	0.00181765	0.000791557	0.0124597	0.0147757	0.00533568	5.86338e-05
	0.342656	0.0114922	0.00128994	0.0430372	0.00343008	0.004163	0.00114336	0.00357666	0.0060686	0.00386983	0.00158311	0.000117268	0.0019056	0.00126063	0.000351803	0.00076224	0	0.00228672	0.000351803	0.00131926	0.000938141	0.011375	0.0369393	0.0227792	0.0024333	0.000117268
	0.105101	0.0120786	0.00595133	0.0231897	0.00867781	0.00967458	0.000469071	0.00170038	0.024978	0.0228965	0.00794488	0.00278511	0.00791557	0.00436822	0.00671357	0.00164175	0.00404573	0.00128994	0.00134858	0.00175901	0.00120199	0.00375257	0.0277338	0.0305775	0.000967458	0.00504251
	0.192319	0.0138376	0.00688948	0.017209	0.00683084	0.00357666	0.000234535	0.00389915	0.0097039	0.0199355	0.00803283	0.00205218	0.00492524	0.00559953	0.00375257	0.00140721	0.00164175	0.00111404	0.00149516	0.00146585	0.0017297	0.010173	0.0293169	0.0270302	0.00263852	0.00158311
	0.156728	0.0119906	0.00469071	0.0254178	0.0358546	0.00627382	0.000850191	0.0019056	0.0154793	0.0155673	0.0177661	0.00184697	0.00949868	0.00234535	0.0024333	0.00266784	0.00486661	0.00170038	0.00117268	0.00196423	0.00205218	0.00938141	0.0346526	0.016652	0.000703606	0.00337145
	0.0813544	0.00428027	0.0198769	0.0143946	0.0117561	0.0038112	0.000146585	0.00234535	0.00844327	0.0181765	0.014805	0.00149516	0.00222809	0.00249194	0.0064204	0.00246262	0.00205218	0.00152448	0.00102609	0.000820874	0.00128994	0.00319554	0.019701	0.025066	0.00313691	0.00117268
	0.12404	0.01545	0.00463207	0.0155966	0.0124011	0.004163	0.00111404	0.00158311	0.0155673	0.012489	0.0105541	0.00325418	0.00861917	0.00498388	0.00263852	0.00501319	0.00196423	0.00120199	0.00108473	0.00263852	0.00199355	0.00348871	0.0219291	0.011287	0.000674289	0.00472002
	0.16265	0.0101437	0.00785693	0.0132512	0.0171211	0.00442685	0.000410437	0.00134858	0.0105541	0.0156259	0.00882439	0.00152448	0.00401642	0.00105541	0.00266784	0.00102609	0.00211082	0.00120199	0.00161243	0.0013779	0.00120199	0.00404573	0.0188215	0.0641747	0.000908824	0.00128994
	0.118059	0.00891234	0	0.00653767	0.00384052	0.00149516	0.00222809	0.0074465	0.00633245	0.00879507	0.00677221	0.000615655	0.00111404	0.000674289	0.00131926	0.00178833	2.93169e-05	0.000410437	0.00193492	0.00152448	0.000703606	0.00296101	0.0103196	0.00586338	0.000293169	0.00425095
	0.0968924	0.0165054	0.00117268	0.020903	0.0164761	0.00621519	0.000967458	0.00105541	0.01674	0.0195251	0.00782762	0.00240399	0.00612724	0.00472002	0.00448549	0.00158311	0.00392847	0.00102609	0.00149516	0.00196423	0.00108473	0.00252125	0.0230724	0.14978	0.00246262	0.0013779
	0.122076	0.0636177	0.000234535	0.00454412	0.00486661	0.000996775	0.000175901	0.0253005	0.00237467	0.00973322	0.00375257	0.000557021	0.000293169	0.000879507	0.00469071	0.000322486	0	0.00237467	0.000908824	0.000263852	0.000439754	0.00234535	0.00706538	0.00422164	0	0.000850191
	0.157285	0.0165641	0.000293169	0.0284374	0.0443272	0.0043389	0.00205218	0.00187628	0.0188215	0.0140428	0.0174729	0.00164175	0.0150689	0.00378188	0.00128994	0.00275579	0.00513046	0.0017297	0.000908824	0.00249194	0.00231604	0.00486661	0.0369686	0.0413662	0.0036353	0.0022574
	0.148285	0.0110232	0.00357666	0.0107886	0.00131926	0.00474934	0.000410437	0.0131926	0.00876576	0.0013779	0.00422164	0.000615655	0.00120199	0.000410437	0.000410437	0.000644972	2.93169e-05	0.000527704	0.000674289	0.000527704	0.000234535	0.0486368	0.0224861	0.00999707	0.000996775	0.00322486
	0.116183	0.0225154	0.00117268	0.0161536	0.0187042	0.00105541	0.0015538	0.000850191	0.0226327	0.0105248	0.0102609	0.00278511	0.0149516	0.00425095	0.00123131	0.00882439	0.00216945	0.00102609	0.00120199	0.00386983	0.0019056	0.00158311	0.0210789	0.0388742	0.00266784	0.00545295
	0.134653	0.0132219	0.000938141	0.0138962	0.023131	0.00181765	0.0013779	0.00120199	0.00888303	0.0122252	0.00812079	0.000938141	0.00551158	0.00175901	0.00175901	0.0015538	0.0024333	0.00076224	0.00143653	0.00149516	0.00123131	0.00146585	0.0169159	0.13304	0.00272647	0.000908824
	0.143975	0.00510114	0	0.00161243	0	0.00184697	0	0.00718264	0.00419232	0.00284374	0	0.00205218	0	0.00123131	0.000351803	5.86338e-05	0	0	0.000234535	0.00102609	0	0	0.00955731	0.000117268	0.000674289	0.00545295
	0.013134	0.00105541	0	0.000322486	0.00164175	2.93169e-05	5.86338e-05	0.000146585	5.86338e-05	0.000527704	0.000967458	0	0	0	0	0	0	0	2.93169e-05	0	0	0	0.00131926	5.86338e-05	0.0306362	0.000146585
	0.102111	0.0224861	0	0.000117268	0.000908824	0.000146585	0	0.00211082	5.86338e-05	0	0	0	0	0.00149516	0.00539431	0	0	0.000527704	0.00120199	0.000557021	0.000175901	0	0.00463207	0.000791557	0.000527704	0.000967458
	0.0275286	0.00724128	0	0.0134565	0.00753445	0.000351803	0	0.000205218	0.00161243	0.000351803	0.0013779	0.00199355	0.000175901	0.000820874	0	0.000351803	0.000293169	0.000293169	0.00108473	0.0013779	8.79507e-05	0.000967458	0.00659631	0.000322486	0.00117268	0.000410437
	0.0204632	0.0013779	0	0.00697743	0.00193492	0.000205218	0.000117268	0.000498388	0.000644972	0.000791557	0.000644972	0	0.000117268	0.000293169	0	0.000293169	0.00146585	0	5.86338e-05	0.000410437	0	0	0.00117268	0.000175901	0.0169745	0.000469071
	0.0359719	0.00117268	0	0.00290237	0.000527704	0.000263852	0	0.000410437	0.00231604	0.000527704	0.000234535	0.000293169	0.00114336	0.000234535	0	0.000175901	5.86338e-05	0.000791557	0.000351803	0.000469071	0	0.000351803	0.00351803	0.000351803	0.0864556	0.00656699
	0.208824	0.00199355	0	0.00134858	0.00117268	0	5.86338e-05	0	0.000410437	0.0015538	0.00123131	0.000234535	0	0.000791557	0	0	0.000117268	5.86338e-05	0.00111404	0.000263852	0	0	0.00442685	0.000234535	0.0428906	0.000410437
	0.152741	0.00228672	0	0.00287306	0.0143946	0.00196423	0.0013779	0	0.00252125	0.00621519	0.00410437	0.00401642	0.000908824	0.000527704	0.000586338	0.00108473	0.000791557	0.000175901	0.000850191	0.00161243	0	0.000586338	0.0357666	0.00105541	0.0531223	0.00193492
	0.00841395	0.00354735	0	0.000469071	0.0024333	0	0	0.000351803	0.000117268	0	0.000117268	0	0	0.000410437	0.00293169	0.000410437	0	0.000498388	0	0.00076224	0.000469071	0.000293169	0.00128994	0.000351803	0.000674289	0.00126063
	0.226737	0.00313691	0	0	0.000234535	5.86338e-05	0	0.000175901	0.000263852	0.000850191	0	0.000205218	0.000850191	0.000410437	0	0	2.93169e-05	0.000117268	0.000175901	0.000293169	0	0.000234535	0.0126942	0.00196423	0.000527704	0.00170038
	0.126444	0.00334213	0.000469071	0.000234535	0.00216945	0	0	0.000469071	0.000234535	0.023131	0	0.000205218	5.86338e-05	0.000117268	0	0	0	0	0	0.000644972	0	0.000644972	0.0211375	0.000527704	0.000527704	0.00246262
	0.00961595	0.000175901	0	0	0.000586338	0	0	0	0	0.00123131	0	0	0	0.000293169	0.00293169	0	0	2.93169e-05	0.000498388	0.000117268	0	0.000117268	0.123512	0.000234535	0.000527704	0.00322486
	0.132483	0.00759308	0	0.000439754	0.000469071	0.000175901	0	0.000469071	0.000527704	0.00152448	5.86338e-05	0.000410437	0.000117268	0.000146585	0.00791557	0	5.86338e-05	0.000908824	0.000175901	0.000175901	0.000175901	0.000674289	0.00521841	0.00134858	0.000967458	0.00161243
	0.0212548	0.00187628	0	0.000732923	0.00445617	0.000293169	0	0.000263852	0.000469071	0.00703606	0.000791557	0.000263852	0.000263852	0	0.000351803	0	0	0	0.00038112	0.000117268	5.86338e-05	0.000498388	0.00568748	0.000527704	0.00228672	0.00756376
	0.433216	0.0038112	0	0.000263852	0.000674289	0	0	0.000410437	0	0.000908824	8.79507e-05	0.000117268	0.00146585	0.000263852	0.000527704	5.86338e-05	5.86338e-05	0	0.000117268	0.000117268	0	0.00076224	0.00724128	0.000674289	0.000820874	0.0715626
	0.224011	0.00800352	0.000351803	0.0024333	0.00577543	0.000527704	0	0.000234535	0.00211082	0.00955731	0.000234535	0.00515978	0.00255057	0.000732923	0.000410437	0.000175901	5.86338e-05	0.000263852	0.00149516	0.000644972	0.000175901	0.0281442	0.022105	0.0237174	0.0104955	0.00375257
	0.319056	0.00548226	0	0.000439754	0.000469071	5.86338e-05	0.000439754	0	0.000117268	0.000527704	0.000205218	0.000175901	0.00299033	0.000175901	0.00765172	0.000146585	5.86338e-05	0.000293169	0.000469071	0.000205218	0	0.000410437	0.0015538	0.00237467	0.202257	0.0296101
	0.0326884	0.00439754	0	0.00580475	0.00477866	0.00161243	0	5.86338e-05	0.00263852	0.0236001	0.00709469	0.00222809	0.000820874	0.000615655	0	0	0.000439754	0.000117268	0.000820874	0.000644972	0.000205218	0.013134	0.0240399	0.000732923	0.0457051	0.0169452
	0.0161829	0.000498388	0	0.00202287	0.00492524	0.004163	0.00131926	0	0.00134858	0.0108473	0	0.0055409	0.000146585	0.000322486	0	0.000615655	0.00219877	0	0.00076224	0.000175901	5.86338e-05	0.000351803	0.00598065	0.000644972	0.014248	0.00809147
	0.0783934	0.00161243	0.000351803	0.000351803	0.00304896	0	0	0.00038112	0.000175901	0	5.86338e-05	0	0	0.000234535	0.000791557	0.000175901	0	0	5.86338e-05	0	0.000175901	0	0.00436822	0.000850191	0.0164761	0.0024333
	0.0188801	0.00149516	0	0.00542363	0.000527704	0.00513046	0	0.00328349	0.00662562	0.00709469	0.00266784	0.00322486	0.000293169	0.00668426	0.000967458	0.000293169	0.00167106	0	0.00158311	0.000469071	0.000234535	0.000996775	0.0679273	0.0129874	0.000850191	0.0281736
	0.0625623	0.00985048	0	0.0107007	0.00111404	0.000879507	0	0.000175901	0.00926415	0	0.00108473	0.00612724	0	0.000527704	0.00178833	0.000322486	0.00688948	0.00170038	2.93169e-05	0	0.000293169	0.0024333	0.00278511	0.0102609	0.000293169	0.000469071
	0.196629	0.0186749	0.000732923	0.00105541	0.00559953	2.93169e-05	0	0.000293169	0.0112577	0.000351803	0	0.000322486	0	0.000908824	0.00161243	0.000351803	0	0.00266784	5.86338e-05	0	0.00175901	0	0.0151275	0.0293755	0.00114336	0.00445617
	0.157754	0.00301964	0	0.00117268	0.00392847	0.00128994	0	0.000175901	0.000469071	0.00196423	0.00076224	0.00128994	0.000263852	0.00140721	0.00307828	0.000263852	0	0.000293169	0.000175901	0.000117268	5.86338e-05	0.00369393	0.0144532	0.0852829	0.249634	0.000469071
	0.111111	0.00908824	0.000674289	0.00454412	0.00847259	0.00257989	0	0.000322486	0.00366461	0.0247435	2.93169e-05	8.79507e-05	0.000293169	0.00301964	0.00175901	0.0015538	5.86338e-05	0.00076224	0.0015538	0.00134858	0.000234535	0.0122838	0.0230724	0.0295808	0.0350923	0.000351803
	0.0962768	0.0022574	0.00149516	0.00255057	0.00354735	0.000175901	0	0.000263852	0.00375257	0.00299033	0.000175901	0	0.00214013	0.00123131	0.000410437	0.000175901	0	0.000351803	0.000410437	0.00128994	0.000557021	0.00386983	0.0356787	0.0658165	0.00533568	0.000234535
	0.138347	0.0246848	0.000293169	0.00513046	0.0121372	0.000586338	0.000615655	0	0	0.000850191	2.93169e-05	0.000469071	0	0.00196423	0.00199355	0.0017297	0.000234535	0.000439754	0.000615655	0.000586338	0.000732923	0	0.00990912	0.0124304	0	0.00117268
	0.131193	0.00691879	0	0.000879507	0.00474934	0.000175901	0	0.000175901	0.00114336	0.00211082	5.86338e-05	0	8.79507e-05	0.000293169	0.000850191	0.000674289	0	0.000674289	0.000146585	0.000351803	0.000263852	0.054207	0.00477866	0.108179	0.00574612	0.00237467
	k__Bacteria;p__Bacteroidota;c__Bacteroidia;o__Bacteroidales;f__Bacteroidaceae;g__Bacteroides;	k__Bacteria;p__Bacteroidota;c__Bacteroidia;o__Bacteroidales;f__Tannerellaceae;g__Parabacteroides;	k__Bacteria;p__Proteobacteria;c__Gammaproteobacteria;o__Enterobacterales;f__Enterobacteriaceae;g__Klebsiella;	k__Bacteria;p__Firmicutes;c__Clostridia;o__Oscillospirales;f__Eubacterium_coprostanoligenes_group;g__Eubacterium_coprostanoligenes_group;	k__Bacteria;p__Firmicutes;c__Clostridia;o__Lachnospirales;f__Lachnospiraceae;g__Lachnospiraceae_NK4A136_group;	k__Bacteria;p__Firmicutes;c__Clostridia;o__Oscillospirales;f__Oscillospiraceae;g__UCG-005;	k__Bacteria;p__Bacteroidota;c__Bacteroidia;o__Bacteroidales;f__Barnesiellaceae;g__Coprobacter;	k__Bacteria;p__Firmicutes;c__Clostridia;o__Peptostreptococcales-Tissierellales;f__Peptostreptococcaceae;g__Intestinibacter;	k__Bacteria;p__Firmicutes;c__Clostridia;o__Oscillospirales;f__Oscillospiraceae;g__UCG-002;	k__Bacteria;p__Firmicutes;c__Clostridia;o__Lachnospirales;f__Lachnospiraceae;g__Eubacterium_eligens_group;	k__Bacteria;p__Firmicutes;c__Clostridia;o__Lachnospirales;f__Lachnospiraceae;g__Eubacterium_ruminantium_group;	k__Bacteria;p__Firmicutes;c__Clostridia;o__Christensenellales;f__Christensenellaceae;g__Christensenellaceae_R-7_group;	k__Bacteria;p__Bacteroidota;c__Bacteroidia;o__Bacteroidales;f__Barnesiellaceae;g__Barnesiella;	k__Bacteria;p__Firmicutes;c__Clostridia;o__Oscillospirales;f__Ruminococcaceae;g__Incertae_Sedis;	k__Bacteria;p__Firmicutes;c__Clostridia;o__Lachnospirales;f__Lachnospiraceae;g__Ruminococcus_gnavus_group;	k__Bacteria;p__Firmicutes;c__Clostridia;o__Oscillospirales;f__Oscillospiraceae;g__Colidextribacter;	k__Bacteria;p__Firmicutes;c__Clostridia;o__Oscillospirales;f__UCG-010;g__UCG-010;	k__Bacteria;p__Firmicutes;c__Clostridia;o__Oscillospirales;f__Oscillospiraceae;g__Flavonifractor;	k__Bacteria;p__Firmicutes;c__Clostridia;o__Lachnospirales;f__Lachnospiraceae;g__Lachnospiraceae_UCG-010;	k__Bacteria;p__Firmicutes;c__Clostridia;o__Oscillospirales;f__Oscillospiraceae;g__UCG-003;	k__Bacteria;p__Firmicutes;c__Clostridia;o__Oscillospirales;f__Oscillospiraceae;g__Oscillibacter;	k__Bacteria;p__Firmicutes;c__Clostridia;o__Oscillospirales;f__Ruminococcaceae;g__CAG-352;	k__Bacteria;p__Firmicutes;c__Clostridia;o__Oscillospirales;f__Ruminococcaceae;g__Subdoligranulum;	k__Bacteria;p__Proteobacteria;c__Gammaproteobacteria;o__Enterobacterales;f__Enterobacteriaceae;g__Escherichia-Shigella;	k__Bacteria;p__Firmicutes;c__Negativicutes;o__Veillonellales-Selenomonadales;f__Selenomonadaceae;g__Megamonas;	k__Bacteria;p__Actinobacteriota;c__Coriobacteriia;o__Coriobacteriales;f__Coriobacteriaceae;g__Collinsella;
	Bacteroides	Parabacteroides	Klebsiella	Eubacterium_coprostanoligenes_group	Lachnospiraceae_NK4A136_group	UCG-005	Coprobacter	Intestinibacter	UCG-002	Eubacterium_eligens_group	Eubacterium_ruminantium_group	Christensenellaceae_R-7_group	Barnesiella	Incertae_Sedis	Ruminococcus_gnavus_group	Colidextribacter	UCG-010	Flavonifractor	Lachnospiraceae_UCG-010	UCG-003	Oscillibacter	CAG-352	Subdoligranulum	Escherichia-Shigella	Megamonas	Collinsella
	0.282996	0.0374963	0.00609792	0.0195251	0.0124597	0.00410437	0.0277631	0.00105541	0.00677221	0.0177954	0.00580475	0.00653767	0.000293169	0.00234535	0.00284374	0.000879507	0.000234535	0.00348871	0.00202287	0.00228672	0.00266784	0.00430959	0.018499	0.0208736	0	0.000469071
	0.176341	0.00747581	0.0024333	0.0134858	0.0103489	0.00252125	0.00158311	0.00392847	0.00460276	0.0162709	0.00199355	0.00724128	0.000498388	0.00219877	0.000791557	0.00146585	0.00117268	0.000791557	0.00146585	0.00222809	0.000938141	0.104691	0.0254471	0.00304896	0.0081501	0
	0.252507	0.0119027	0.00331281	0.0122545	0.00724128	0.00343008	0.00111404	0.00131926	0.00885371	0.00152448	0.00149516	0.0136324	0	0.00178833	0.00820874	0.000557021	0.000263852	0.00114336	0.00199355	0.00140721	0.000967458	0.00401642	0.0102316	0.0125183	0.00178833	0.000117268
	0.110965	0.00577543	0.00175901	0.00873644	0.0242744	0.00480797	0.00439754	0.00038112	0.00841395	0.00527704	0.000527704	0.0176195	0.00149516	0.00102609	0	0.00120199	0.00193492	0.000791557	0.00304896	0.00175901	0.000879507	0.00325418	0.0110525	0.00260921	0.000293169	0
	0.101437	0.0177954	0.047083	0.0454412	0.00850191	0.0290531	0.00231604	0.00120199	0.0211961	0.00636177	0.0176488	0.00609792	0.0015538	0.00240399	0.00260921	0.000879507	0.004163	0.00272647	0.00146585	0.00216945	0.00158311	0.00419232	0.00844327	0.00697743	0.000586338	0.000117268
	0.06309	0.0036353	0.00246262	0.00897098	0.0172383	0.00143653	0.000586338	0.0019056	0.00343008	0.0138376	0.00076224	0.00167106	0.00076224	0.00120199	0.00296101	0.000498388	0.000117268	0.0013779	0.000967458	0.000996775	0.000586338	0.00293169	0.0202873	0.01674	0.00850191	0
	0.0474934	0.0110525	0.0079742	0.0197303	0.00944005	0.00724128	0.000967458	0.00316623	0.00691879	0.00178833	0.00729991	0.00140721	0.00123131	0.00252125	0.000967458	0.00076224	0	0.00216945	0.00108473	0.00181765	0.00134858	0.00448549	0.0101437	0.0284081	0.000351803	0
	0.232219	0.00753445	0.00170038	0.0175901	0.036353	0.00284374	0.000586338	0.00114336	0.00477866	0.00425095	0.00105541	0.00477866	0.000175901	0.00296101	0.00466139	0.000644972	0.00038112	0.000791557	0.00498388	0.000996775	0.000527704	0.0093521	0.0170918	0.00867781	0.00237467	0
	0.277602	0.0385811	0.00143653	0.00489592	0.0072706	0.00246262	0.000850191	0.00445617	0.00249194	0.00167106	0.000732923	0.00114336	0.00076224	0.0144532	0.0134565	0.00222809	0	0.00293169	0.000850191	0.000879507	0.0038112	0.00222809	0.0190853	0.00249194	0.000175901	0
	0.29572	0.028496	0.000674289	0.0165641	0.00199355	0.00178833	0.000967458	0.000791557	0.00683084	0.000850191	0.000469071	0.000557021	0.000175901	0.00164175	0.00076224	0.000908824	2.93169e-05	0.0024333	0.000293169	0.000293169	0.0013779	0.0279097	0.0469364	0.00149516	0.000117268	0.00167106
	0.188361	0.0112577	0.0105248	0.0182644	0.00269716	0.00750513	0.0145705	0.00272647	0.0128994	0.012489	0.000469071	0.00167106	0.000498388	0.00131926	0.0024333	0.000439754	0.000527704	0.00196423	0.000586338	0.00131926	0.00128994	0.00999707	0.025066	0.00800352	0.000791557	0.000586338
	0.372266	0.00674289	0.00633245	0.00683084	0.00510114	0.000850191	0.000322486	0.0103489	0.00252125	0.0134271	0	0.00128994	0.000293169	0.000234535	0	0.0024333	0	0.000967458	0.00131926	0.00149516	0.000850191	0.00530636	0.0175315	0.00167106	0.000703606	0
	0.286016	0.00662562	0.00199355	0.00647904	0.00272647	0.00228672	0.000439754	0.00439754	0.00369393	0.00146585	0	0.00812079	0.00038112	0.000908824	0.0134858	0.000322486	0	0.00196423	0.000850191	0.000615655	0.000498388	0.00187628	0.0123717	0.0107593	0.00272647	0.000117268
	0.272383	0.00768103	0.00633245	0.0104955	0.0076224	0.00149516	0.00193492	0.00134858	0.00806215	0.00140721	8.79507e-05	0.00263852	0.000644972	0.000469071	0.000410437	0.000703606	0.000586338	0.000791557	0.00301964	0.00140721	0.000410437	0.000850191	0.0408091	0.00902961	0.000586338	0
	0.256083	0.110232	0.00562885	0.0114629	0.00187628	0.00856054	0.000498388	0.00246262	0.00944005	0.00269716	0.00152448	0.00111404	0.000791557	0.00202287	0.00293169	0.00038112	0.000615655	0.00351803	0.00164175	0.00211082	0.00131926	0.00123131	0.0217238	0.00598065	0.000908824	0
	0.347376	0.014805	0.00161243	0.00375257	0.00196423	0.000732923	0.000322486	0.00263852	0.00193492	0.00392847	0.000117268	0.00038112	0.000351803	0.000732923	0.00340076	0.00105541	0	0.00618587	0.00252125	0.000293169	0.00181765	0.000791557	0.0124597	0.0147757	0.00533568	5.86338e-05
	0.342656	0.0114922	0.00128994	0.0430372	0.00343008	0.004163	0.00114336	0.00357666	0.0060686	0.00386983	0.00158311	0.000117268	0.0019056	0.00126063	0.000351803	0.00076224	0	0.00228672	0.000351803	0.00131926	0.000938141	0.011375	0.0369393	0.0227792	0.0024333	0.000117268
	0.105101	0.0120786	0.00595133	0.0231897	0.00867781	0.00967458	0.000469071	0.00170038	0.024978	0.0228965	0.00794488	0.00278511	0.00791557	0.00436822	0.00671357	0.00164175	0.00404573	0.00128994	0.00134858	0.00175901	0.00120199	0.00375257	0.0277338	0.0305775	0.000967458	0.00504251
	0.192319	0.0138376	0.00688948	0.017209	0.00683084	0.00357666	0.000234535	0.00389915	0.0097039	0.0199355	0.00803283	0.00205218	0.00492524	0.00559953	0.00375257	0.00140721	0.00164175	0.00111404	0.00149516	0.00146585	0.0017297	0.010173	0.0293169	0.0270302	0.00263852	0.00158311
	0.156728	0.0119906	0.00469071	0.0254178	0.0358546	0.00627382	0.000850191	0.0019056	0.0154793	0.0155673	0.0177661	0.00184697	0.00949868	0.00234535	0.0024333	0.00266784	0.00486661	0.00170038	0.00117268	0.00196423	0.00205218	0.00938141	0.0346526	0.016652	0.000703606	0.00337145
	0.0813544	0.00428027	0.0198769	0.0143946	0.0117561	0.0038112	0.000146585	0.00234535	0.00844327	0.0181765	0.014805	0.00149516	0.00222809	0.00249194	0.0064204	0.00246262	0.00205218	0.00152448	0.00102609	0.000820874	0.00128994	0.00319554	0.019701	0.025066	0.00313691	0.00117268
	0.12404	0.01545	0.00463207	0.0155966	0.0124011	0.004163	0.00111404	0.00158311	0.0155673	0.012489	0.0105541	0.00325418	0.00861917	0.00498388	0.00263852	0.00501319	0.00196423	0.00120199	0.00108473	0.00263852	0.00199355	0.00348871	0.0219291	0.011287	0.000674289	0.00472002
	0.16265	0.0101437	0.00785693	0.0132512	0.0171211	0.00442685	0.000410437	0.00134858	0.0105541	0.0156259	0.00882439	0.00152448	0.00401642	0.00105541	0.00266784	0.00102609	0.00211082	0.00120199	0.00161243	0.0013779	0.00120199	0.00404573	0.0188215	0.0641747	0.000908824	0.00128994
	0.118059	0.00891234	0	0.00653767	0.00384052	0.00149516	0.00222809	0.0074465	0.00633245	0.00879507	0.00677221	0.000615655	0.00111404	0.000674289	0.00131926	0.00178833	2.93169e-05	0.000410437	0.00193492	0.00152448	0.000703606	0.00296101	0.0103196	0.00586338	0.000293169	0.00425095
	0.0968924	0.0165054	0.00117268	0.020903	0.0164761	0.00621519	0.000967458	0.00105541	0.01674	0.0195251	0.00782762	0.00240399	0.00612724	0.00472002	0.00448549	0.00158311	0.00392847	0.00102609	0.00149516	0.00196423	0.00108473	0.00252125	0.0230724	0.14978	0.00246262	0.0013779
	0.122076	0.0636177	0.000234535	0.00454412	0.00486661	0.000996775	0.000175901	0.0253005	0.00237467	0.00973322	0.00375257	0.000557021	0.000293169	0.000879507	0.00469071	0.000322486	0	0.00237467	0.000908824	0.000263852	0.000439754	0.00234535	0.00706538	0.00422164	0	0.000850191
	0.157285	0.0165641	0.000293169	0.0284374	0.0443272	0.0043389	0.00205218	0.00187628	0.0188215	0.0140428	0.0174729	0.00164175	0.0150689	0.00378188	0.00128994	0.00275579	0.00513046	0.0017297	0.000908824	0.00249194	0.00231604	0.00486661	0.0369686	0.0413662	0.0036353	0.0022574
	0.148285	0.0110232	0.00357666	0.0107886	0.00131926	0.00474934	0.000410437	0.0131926	0.00876576	0.0013779	0.00422164	0.000615655	0.00120199	0.000410437	0.000410437	0.000644972	2.93169e-05	0.000527704	0.000674289	0.000527704	0.000234535	0.0486368	0.0224861	0.00999707	0.000996775	0.00322486
	0.116183	0.0225154	0.00117268	0.0161536	0.0187042	0.00105541	0.0015538	0.000850191	0.0226327	0.0105248	0.0102609	0.00278511	0.0149516	0.00425095	0.00123131	0.00882439	0.00216945	0.00102609	0.00120199	0.00386983	0.0019056	0.00158311	0.0210789	0.0388742	0.00266784	0.00545295
	0.134653	0.0132219	0.000938141	0.0138962	0.023131	0.00181765	0.0013779	0.00120199	0.00888303	0.0122252	0.00812079	0.000938141	0.00551158	0.00175901	0.00175901	0.0015538	0.0024333	0.00076224	0.00143653	0.00149516	0.00123131	0.00146585	0.0169159	0.13304	0.00272647	0.000908824
	0.143975	0.00510114	0	0.00161243	0	0.00184697	0	0.00718264	0.00419232	0.00284374	0	0.00205218	0	0.00123131	0.000351803	5.86338e-05	0	0	0.000234535	0.00102609	0	0	0.00955731	0.000117268	0.000674289	0.00545295
	0.013134	0.00105541	0	0.000322486	0.00164175	2.93169e-05	5.86338e-05	0.000146585	5.86338e-05	0.000527704	0.000967458	0	0	0	0	0	0	0	2.93169e-05	0	0	0	0.00131926	5.86338e-05	0.0306362	0.000146585
	0.102111	0.0224861	0	0.000117268	0.000908824	0.000146585	0	0.00211082	5.86338e-05	0	0	0	0	0.00149516	0.00539431	0	0	0.000527704	0.00120199	0.000557021	0.000175901	0	0.00463207	0.000791557	0.000527704	0.000967458
	0.0275286	0.00724128	0	0.0134565	0.00753445	0.000351803	0	0.000205218	0.00161243	0.000351803	0.0013779	0.00199355	0.000175901	0.000820874	0	0.000351803	0.000293169	0.000293169	0.00108473	0.0013779	8.79507e-05	0.000967458	0.00659631	0.000322486	0.00117268	0.000410437
	0.0204632	0.0013779	0	0.00697743	0.00193492	0.000205218	0.000117268	0.000498388	0.000644972	0.000791557	0.000644972	0	0.000117268	0.000293169	0	0.000293169	0.00146585	0	5.86338e-05	0.000410437	0	0	0.00117268	0.000175901	0.0169745	0.000469071
	0.0359719	0.00117268	0	0.00290237	0.000527704	0.000263852	0	0.000410437	0.00231604	0.000527704	0.000234535	0.000293169	0.00114336	0.000234535	0	0.000175901	5.86338e-05	0.000791557	0.000351803	0.000469071	0	0.000351803	0.00351803	0.000351803	0.0864556	0.00656699
	0.208824	0.00199355	0	0.00134858	0.00117268	0	5.86338e-05	0	0.000410437	0.0015538	0.00123131	0.000234535	0	0.000791557	0	0	0.000117268	5.86338e-05	0.00111404	0.000263852	0	0	0.00442685	0.000234535	0.0428906	0.000410437
	0.152741	0.00228672	0	0.00287306	0.0143946	0.00196423	0.0013779	0	0.00252125	0.00621519	0.00410437	0.00401642	0.000908824	0.000527704	0.000586338	0.00108473	0.000791557	0.000175901	0.000850191	0.00161243	0	0.000586338	0.0357666	0.00105541	0.0531223	0.00193492
	0.00841395	0.00354735	0	0.000469071	0.0024333	0	0	0.000351803	0.000117268	0	0.000117268	0	0	0.000410437	0.00293169	0.000410437	0	0.000498388	0	0.00076224	0.000469071	0.000293169	0.00128994	0.000351803	0.000674289	0.00126063
	0.226737	0.00313691	0	0	0.000234535	5.86338e-05	0	0.000175901	0.000263852	0.000850191	0	0.000205218	0.000850191	0.000410437	0	0	2.93169e-05	0.000117268	0.000175901	0.000293169	0	0.000234535	0.0126942	0.00196423	0.000527704	0.00170038
	0.126444	0.00334213	0.000469071	0.000234535	0.00216945	0	0	0.000469071	0.000234535	0.023131	0	0.000205218	5.86338e-05	0.000117268	0	0	0	0	0	0.000644972	0	0.000644972	0.0211375	0.000527704	0.000527704	0.00246262
	0.00961595	0.000175901	0	0	0.000586338	0	0	0	0	0.00123131	0	0	0	0.000293169	0.00293169	0	0	2.93169e-05	0.000498388	0.000117268	0	0.000117268	0.123512	0.000234535	0.000527704	0.00322486
	0.132483	0.00759308	0	0.000439754	0.000469071	0.000175901	0	0.000469071	0.000527704	0.00152448	5.86338e-05	0.000410437	0.000117268	0.000146585	0.00791557	0	5.86338e-05	0.000908824	0.000175901	0.000175901	0.000175901	0.000674289	0.00521841	0.00134858	0.000967458	0.00161243
	0.0212548	0.00187628	0	0.000732923	0.00445617	0.000293169	0	0.000263852	0.000469071	0.00703606	0.000791557	0.000263852	0.000263852	0	0.000351803	0	0	0	0.00038112	0.000117268	5.86338e-05	0.000498388	0.00568748	0.000527704	0.00228672	0.00756376
	0.433216	0.0038112	0	0.000263852	0.000674289	0	0	0.000410437	0	0.000908824	8.79507e-05	0.000117268	0.00146585	0.000263852	0.000527704	5.86338e-05	5.86338e-05	0	0.000117268	0.000117268	0	0.00076224	0.00724128	0.000674289	0.000820874	0.0715626
	0.224011	0.00800352	0.000351803	0.0024333	0.00577543	0.000527704	0	0.000234535	0.00211082	0.00955731	0.000234535	0.00515978	0.00255057	0.000732923	0.000410437	0.000175901	5.86338e-05	0.000263852	0.00149516	0.000644972	0.000175901	0.0281442	0.022105	0.0237174	0.0104955	0.00375257
	0.319056	0.00548226	0	0.000439754	0.000469071	5.86338e-05	0.000439754	0	0.000117268	0.000527704	0.000205218	0.000175901	0.00299033	0.000175901	0.00765172	0.000146585	5.86338e-05	0.000293169	0.000469071	0.000205218	0	0.000410437	0.0015538	0.00237467	0.202257	0.0296101
	0.0326884	0.00439754	0	0.00580475	0.00477866	0.00161243	0	5.86338e-05	0.00263852	0.0236001	0.00709469	0.00222809	0.000820874	0.000615655	0	0	0.000439754	0.000117268	0.000820874	0.000644972	0.000205218	0.013134	0.0240399	0.000732923	0.0457051	0.0169452
	0.0161829	0.000498388	0	0.00202287	0.00492524	0.004163	0.00131926	0	0.00134858	0.0108473	0	0.0055409	0.000146585	0.000322486	0	0.000615655	0.00219877	0	0.00076224	0.000175901	5.86338e-05	0.000351803	0.00598065	0.000644972	0.014248	0.00809147
	0.0783934	0.00161243	0.000351803	0.000351803	0.00304896	0	0	0.00038112	0.000175901	0	5.86338e-05	0	0	0.000234535	0.000791557	0.000175901	0	0	5.86338e-05	0	0.000175901	0	0.00436822	0.000850191	0.0164761	0.0024333
	0.0188801	0.00149516	0	0.00542363	0.000527704	0.00513046	0	0.00328349	0.00662562	0.00709469	0.00266784	0.00322486	0.000293169	0.00668426	0.000967458	0.000293169	0.00167106	0	0.00158311	0.000469071	0.000234535	0.000996775	0.0679273	0.0129874	0.000850191	0.0281736
	0.0625623	0.00985048	0	0.0107007	0.00111404	0.000879507	0	0.000175901	0.00926415	0	0.00108473	0.00612724	0	0.000527704	0.00178833	0.000322486	0.00688948	0.00170038	2.93169e-05	0	0.000293169	0.0024333	0.00278511	0.0102609	0.000293169	0.000469071
	0.196629	0.0186749	0.000732923	0.00105541	0.00559953	2.93169e-05	0	0.000293169	0.0112577	0.000351803	0	0.000322486	0	0.000908824	0.00161243	0.000351803	0	0.00266784	5.86338e-05	0	0.00175901	0	0.0151275	0.0293755	0.00114336	0.00445617
	0.157754	0.00301964	0	0.00117268	0.00392847	0.00128994	0	0.000175901	0.000469071	0.00196423	0.00076224	0.00128994	0.000263852	0.00140721	0.00307828	0.000263852	0	0.000293169	0.000175901	0.000117268	5.86338e-05	0.00369393	0.0144532	0.0852829	0.249634	0.000469071
	0.111111	0.00908824	0.000674289	0.00454412	0.00847259	0.00257989	0	0.000322486	0.00366461	0.0247435	2.93169e-05	8.79507e-05	0.000293169	0.00301964	0.00175901	0.0015538	5.86338e-05	0.00076224	0.0015538	0.00134858	0.000234535	0.0122838	0.0230724	0.0295808	0.0350923	0.000351803
	0.0962768	0.0022574	0.00149516	0.00255057	0.00354735	0.000175901	0	0.000263852	0.00375257	0.00299033	0.000175901	0	0.00214013	0.00123131	0.000410437	0.000175901	0	0.000351803	0.000410437	0.00128994	0.000557021	0.00386983	0.0356787	0.0658165	0.00533568	0.000234535
	0.138347	0.0246848	0.000293169	0.00513046	0.0121372	0.000586338	0.000615655	0	0	0.000850191	2.93169e-05	0.000469071	0	0.00196423	0.00199355	0.0017297	0.000234535	0.000439754	0.000615655	0.000586338	0.000732923	0	0.00990912	0.0124304	0	0.00117268
	0.131193	0.00691879	0	0.000879507	0.00474934	0.000175901	0	0.000175901	0.00114336	0.00211082	5.86338e-05	0	8.79507e-05	0.000293169	0.000850191	0.000674289	0	0.000674289	0.000146585	0.000351803	0.000263852	0.054207	0.00477866	0.108179	0.00574612	0.00237467
	k__Bacteria;p__Bacteroidota;c__Bacteroidia;o__Bacteroidales;f__Bacteroidaceae;g__Bacteroides;	k__Bacteria;p__Bacteroidota;c__Bacteroidia;o__Bacteroidales;f__Tannerellaceae;g__Parabacteroides;	k__Bacteria;p__Proteobacteria;c__Gammaproteobacteria;o__Enterobacterales;f__Enterobacteriaceae;g__Klebsiella;	k__Bacteria;p__Firmicutes;c__Clostridia;o__Oscillospirales;f__Eubacterium_coprostanoligenes_group;g__Eubacterium_coprostanoligenes_group;	k__Bacteria;p__Firmicutes;c__Clostridia;o__Lachnospirales;f__Lachnospiraceae;g__Lachnospiraceae_NK4A136_group;	k__Bacteria;p__Firmicutes;c__Clostridia;o__Oscillospirales;f__Oscillospiraceae;g__UCG-005;	k__Bacteria;p__Bacteroidota;c__Bacteroidia;o__Bacteroidales;f__Barnesiellaceae;g__Coprobacter;	k__Bacteria;p__Firmicutes;c__Clostridia;o__Peptostreptococcales-Tissierellales;f__Peptostreptococcaceae;g__Intestinibacter;	k__Bacteria;p__Firmicutes;c__Clostridia;o__Oscillospirales;f__Oscillospiraceae;g__UCG-002;	k__Bacteria;p__Firmicutes;c__Clostridia;o__Lachnospirales;f__Lachnospiraceae;g__Eubacterium_eligens_group;	k__Bacteria;p__Firmicutes;c__Clostridia;o__Lachnospirales;f__Lachnospiraceae;g__Eubacterium_ruminantium_group;	k__Bacteria;p__Firmicutes;c__Clostridia;o__Christensenellales;f__Christensenellaceae;g__Christensenellaceae_R-7_group;	k__Bacteria;p__Bacteroidota;c__Bacteroidia;o__Bacteroidales;f__Barnesiellaceae;g__Barnesiella;	k__Bacteria;p__Firmicutes;c__Clostridia;o__Oscillospirales;f__Ruminococcaceae;g__Incertae_Sedis;	k__Bacteria;p__Firmicutes;c__Clostridia;o__Lachnospirales;f__Lachnospiraceae;g__Ruminococcus_gnavus_group;	k__Bacteria;p__Firmicutes;c__Clostridia;o__Oscillospirales;f__Oscillospiraceae;g__Colidextribacter;	k__Bacteria;p__Firmicutes;c__Clostridia;o__Oscillospirales;f__UCG-010;g__UCG-010;	k__Bacteria;p__Firmicutes;c__Clostridia;o__Oscillospirales;f__Oscillospiraceae;g__Flavonifractor;	k__Bacteria;p__Firmicutes;c__Clostridia;o__Lachnospirales;f__Lachnospiraceae;g__Lachnospiraceae_UCG-010;	k__Bacteria;p__Firmicutes;c__Clostridia;o__Oscillospirales;f__Oscillospiraceae;g__UCG-003;	k__Bacteria;p__Firmicutes;c__Clostridia;o__Oscillospirales;f__Oscillospiraceae;g__Oscillibacter;	k__Bacteria;p__Firmicutes;c__Clostridia;o__Oscillospirales;f__Ruminococcaceae;g__CAG-352;	k__Bacteria;p__Firmicutes;c__Clostridia;o__Oscillospirales;f__Ruminococcaceae;g__Subdoligranulum;	k__Bacteria;p__Proteobacteria;c__Gammaproteobacteria;o__Enterobacterales;f__Enterobacteriaceae;g__Escherichia-Shigella;	k__Bacteria;p__Firmicutes;c__Negativicutes;o__Veillonellales-Selenomonadales;f__Selenomonadaceae;g__Megamonas;	k__Bacteria;p__Actinobacteriota;c__Coriobacteriia;o__Coriobacteriales;f__Coriobacteriaceae;g__Collinsella;
	Bacteroides	Parabacteroides	Klebsiella	Eubacterium_coprostanoligenes_group	Lachnospiraceae_NK4A136_group	UCG-005	Coprobacter	Intestinibacter	UCG-002	Eubacterium_eligens_group	Eubacterium_ruminantium_group	Christensenellaceae_R-7_group	Barnesiella	Incertae_Sedis	Ruminococcus_gnavus_group	Colidextribacter	UCG-010	Flavonifractor	Lachnospiraceae_UCG-010	UCG-003	Oscillibacter	CAG-352	Subdoligranulum	Escherichia-Shigella	Megamonas	Collinsella
	0.282996	0.0374963	0.00609792	0.0195251	0.0124597	0.00410437	0.0277631	0.00105541	0.00677221	0.0177954	0.00580475	0.00653767	0.000293169	0.00234535	0.00284374	0.000879507	0.000234535	0.00348871	0.00202287	0.00228672	0.00266784	0.00430959	0.018499	0.0208736	0	0.000469071
	0.176341	0.00747581	0.0024333	0.0134858	0.0103489	0.00252125	0.00158311	0.00392847	0.00460276	0.0162709	0.00199355	0.00724128	0.000498388	0.00219877	0.000791557	0.00146585	0.00117268	0.000791557	0.00146585	0.00222809	0.000938141	0.104691	0.0254471	0.00304896	0.0081501	0
	0.252507	0.0119027	0.00331281	0.0122545	0.00724128	0.00343008	0.00111404	0.00131926	0.00885371	0.00152448	0.00149516	0.0136324	0	0.00178833	0.00820874	0.000557021	0.000263852	0.00114336	0.00199355	0.00140721	0.000967458	0.00401642	0.0102316	0.0125183	0.00178833	0.000117268
	0.110965	0.00577543	0.00175901	0.00873644	0.0242744	0.00480797	0.00439754	0.00038112	0.00841395	0.00527704	0.000527704	0.0176195	0.00149516	0.00102609	0	0.00120199	0.00193492	0.000791557	0.00304896	0.00175901	0.000879507	0.00325418	0.0110525	0.00260921	0.000293169	0
	0.101437	0.0177954	0.047083	0.0454412	0.00850191	0.0290531	0.00231604	0.00120199	0.0211961	0.00636177	0.0176488	0.00609792	0.0015538	0.00240399	0.00260921	0.000879507	0.004163	0.00272647	0.00146585	0.00216945	0.00158311	0.00419232	0.00844327	0.00697743	0.000586338	0.000117268
	0.06309	0.0036353	0.00246262	0.00897098	0.0172383	0.00143653	0.000586338	0.0019056	0.00343008	0.0138376	0.00076224	0.00167106	0.00076224	0.00120199	0.00296101	0.000498388	0.000117268	0.0013779	0.000967458	0.000996775	0.000586338	0.00293169	0.0202873	0.01674	0.00850191	0
	0.0474934	0.0110525	0.0079742	0.0197303	0.00944005	0.00724128	0.000967458	0.00316623	0.00691879	0.00178833	0.00729991	0.00140721	0.00123131	0.00252125	0.000967458	0.00076224	0	0.00216945	0.00108473	0.00181765	0.00134858	0.00448549	0.0101437	0.0284081	0.000351803	0
	0.232219	0.00753445	0.00170038	0.0175901	0.036353	0.00284374	0.000586338	0.00114336	0.00477866	0.00425095	0.00105541	0.00477866	0.000175901	0.00296101	0.00466139	0.000644972	0.00038112	0.000791557	0.00498388	0.000996775	0.000527704	0.0093521	0.0170918	0.00867781	0.00237467	0
	0.277602	0.0385811	0.00143653	0.00489592	0.0072706	0.00246262	0.000850191	0.00445617	0.00249194	0.00167106	0.000732923	0.00114336	0.00076224	0.0144532	0.0134565	0.00222809	0	0.00293169	0.000850191	0.000879507	0.0038112	0.00222809	0.0190853	0.00249194	0.000175901	0
	0.29572	0.028496	0.000674289	0.0165641	0.00199355	0.00178833	0.000967458	0.000791557	0.00683084	0.000850191	0.000469071	0.000557021	0.000175901	0.00164175	0.00076224	0.000908824	2.93169e-05	0.0024333	0.000293169	0.000293169	0.0013779	0.0279097	0.0469364	0.00149516	0.000117268	0.00167106
	0.188361	0.0112577	0.0105248	0.0182644	0.00269716	0.00750513	0.0145705	0.00272647	0.0128994	0.012489	0.000469071	0.00167106	0.000498388	0.00131926	0.0024333	0.000439754	0.000527704	0.00196423	0.000586338	0.00131926	0.00128994	0.00999707	0.025066	0.00800352	0.000791557	0.000586338
	0.372266	0.00674289	0.00633245	0.00683084	0.00510114	0.000850191	0.000322486	0.0103489	0.00252125	0.0134271	0	0.00128994	0.000293169	0.000234535	0	0.0024333	0	0.000967458	0.00131926	0.00149516	0.000850191	0.00530636	0.0175315	0.00167106	0.000703606	0
	0.286016	0.00662562	0.00199355	0.00647904	0.00272647	0.00228672	0.000439754	0.00439754	0.00369393	0.00146585	0	0.00812079	0.00038112	0.000908824	0.0134858	0.000322486	0	0.00196423	0.000850191	0.000615655	0.000498388	0.00187628	0.0123717	0.0107593	0.00272647	0.000117268
	0.272383	0.00768103	0.00633245	0.0104955	0.0076224	0.00149516	0.00193492	0.00134858	0.00806215	0.00140721	8.79507e-05	0.00263852	0.000644972	0.000469071	0.000410437	0.000703606	0.000586338	0.000791557	0.00301964	0.00140721	0.000410437	0.000850191	0.0408091	0.00902961	0.000586338	0
	0.256083	0.110232	0.00562885	0.0114629	0.00187628	0.00856054	0.000498388	0.00246262	0.00944005	0.00269716	0.00152448	0.00111404	0.000791557	0.00202287	0.00293169	0.00038112	0.000615655	0.00351803	0.00164175	0.00211082	0.00131926	0.00123131	0.0217238	0.00598065	0.000908824	0
	0.347376	0.014805	0.00161243	0.00375257	0.00196423	0.000732923	0.000322486	0.00263852	0.00193492	0.00392847	0.000117268	0.00038112	0.000351803	0.000732923	0.00340076	0.00105541	0	0.00618587	0.00252125	0.000293169	0.00181765	0.000791557	0.0124597	0.0147757	0.00533568	5.86338e-05
	0.342656	0.0114922	0.00128994	0.0430372	0.00343008	0.004163	0.00114336	0.00357666	0.0060686	0.00386983	0.00158311	0.000117268	0.0019056	0.00126063	0.000351803	0.00076224	0	0.00228672	0.000351803	0.00131926	0.000938141	0.011375	0.0369393	0.0227792	0.0024333	0.000117268
	0.105101	0.0120786	0.00595133	0.0231897	0.00867781	0.00967458	0.000469071	0.00170038	0.024978	0.0228965	0.00794488	0.00278511	0.00791557	0.00436822	0.00671357	0.00164175	0.00404573	0.00128994	0.00134858	0.00175901	0.00120199	0.00375257	0.0277338	0.0305775	0.000967458	0.00504251
	0.192319	0.0138376	0.00688948	0.017209	0.00683084	0.00357666	0.000234535	0.00389915	0.0097039	0.0199355	0.00803283	0.00205218	0.00492524	0.00559953	0.00375257	0.00140721	0.00164175	0.00111404	0.00149516	0.00146585	0.0017297	0.010173	0.0293169	0.0270302	0.00263852	0.00158311
	0.156728	0.0119906	0.00469071	0.0254178	0.0358546	0.00627382	0.000850191	0.0019056	0.0154793	0.0155673	0.0177661	0.00184697	0.00949868	0.00234535	0.0024333	0.00266784	0.00486661	0.00170038	0.00117268	0.00196423	0.00205218	0.00938141	0.0346526	0.016652	0.000703606	0.00337145
	0.0813544	0.00428027	0.0198769	0.0143946	0.0117561	0.0038112	0.000146585	0.00234535	0.00844327	0.0181765	0.014805	0.00149516	0.00222809	0.00249194	0.0064204	0.00246262	0.00205218	0.00152448	0.00102609	0.000820874	0.00128994	0.00319554	0.019701	0.025066	0.00313691	0.00117268
	0.12404	0.01545	0.00463207	0.0155966	0.0124011	0.004163	0.00111404	0.00158311	0.0155673	0.012489	0.0105541	0.00325418	0.00861917	0.00498388	0.00263852	0.00501319	0.00196423	0.00120199	0.00108473	0.00263852	0.00199355	0.00348871	0.0219291	0.011287	0.000674289	0.00472002
	0.16265	0.0101437	0.00785693	0.0132512	0.0171211	0.00442685	0.000410437	0.00134858	0.0105541	0.0156259	0.00882439	0.00152448	0.00401642	0.00105541	0.00266784	0.00102609	0.00211082	0.00120199	0.00161243	0.0013779	0.00120199	0.00404573	0.0188215	0.0641747	0.000908824	0.00128994
	0.118059	0.00891234	0	0.00653767	0.00384052	0.00149516	0.00222809	0.0074465	0.00633245	0.00879507	0.00677221	0.000615655	0.00111404	0.000674289	0.00131926	0.00178833	2.93169e-05	0.000410437	0.00193492	0.00152448	0.000703606	0.00296101	0.0103196	0.00586338	0.000293169	0.00425095
	0.0968924	0.0165054	0.00117268	0.020903	0.0164761	0.00621519	0.000967458	0.00105541	0.01674	0.0195251	0.00782762	0.00240399	0.00612724	0.00472002	0.00448549	0.00158311	0.00392847	0.00102609	0.00149516	0.00196423	0.00108473	0.00252125	0.0230724	0.14978	0.00246262	0.0013779
	0.122076	0.0636177	0.000234535	0.00454412	0.00486661	0.000996775	0.000175901	0.0253005	0.00237467	0.00973322	0.00375257	0.000557021	0.000293169	0.000879507	0.00469071	0.000322486	0	0.00237467	0.000908824	0.000263852	0.000439754	0.00234535	0.00706538	0.00422164	0	0.000850191
	0.157285	0.0165641	0.000293169	0.0284374	0.0443272	0.0043389	0.00205218	0.00187628	0.0188215	0.0140428	0.0174729	0.00164175	0.0150689	0.00378188	0.00128994	0.00275579	0.00513046	0.0017297	0.000908824	0.00249194	0.00231604	0.00486661	0.0369686	0.0413662	0.0036353	0.0022574
	0.148285	0.0110232	0.00357666	0.0107886	0.00131926	0.00474934	0.000410437	0.0131926	0.00876576	0.0013779	0.00422164	0.000615655	0.00120199	0.000410437	0.000410437	0.000644972	2.93169e-05	0.000527704	0.000674289	0.000527704	0.000234535	0.0486368	0.0224861	0.00999707	0.000996775	0.00322486
	0.116183	0.0225154	0.00117268	0.0161536	0.0187042	0.00105541	0.0015538	0.000850191	0.0226327	0.0105248	0.0102609	0.00278511	0.0149516	0.00425095	0.00123131	0.00882439	0.00216945	0.00102609	0.00120199	0.00386983	0.0019056	0.00158311	0.0210789	0.0388742	0.00266784	0.00545295
	0.134653	0.0132219	0.000938141	0.0138962	0.023131	0.00181765	0.0013779	0.00120199	0.00888303	0.0122252	0.00812079	0.000938141	0.00551158	0.00175901	0.00175901	0.0015538	0.0024333	0.00076224	0.00143653	0.00149516	0.00123131	0.00146585	0.0169159	0.13304	0.00272647	0.000908824
	0.143975	0.00510114	0	0.00161243	0	0.00184697	0	0.00718264	0.00419232	0.00284374	0	0.00205218	0	0.00123131	0.000351803	5.86338e-05	0	0	0.000234535	0.00102609	0	0	0.00955731	0.000117268	0.000674289	0.00545295
	0.013134	0.00105541	0	0.000322486	0.00164175	2.93169e-05	5.86338e-05	0.000146585	5.86338e-05	0.000527704	0.000967458	0	0	0	0	0	0	0	2.93169e-05	0	0	0	0.00131926	5.86338e-05	0.0306362	0.000146585
	0.102111	0.0224861	0	0.000117268	0.000908824	0.000146585	0	0.00211082	5.86338e-05	0	0	0	0	0.00149516	0.00539431	0	0	0.000527704	0.00120199	0.000557021	0.000175901	0	0.00463207	0.000791557	0.000527704	0.000967458
	0.0275286	0.00724128	0	0.0134565	0.00753445	0.000351803	0	0.000205218	0.00161243	0.000351803	0.0013779	0.00199355	0.000175901	0.000820874	0	0.000351803	0.000293169	0.000293169	0.00108473	0.0013779	8.79507e-05	0.000967458	0.00659631	0.000322486	0.00117268	0.000410437
	0.0204632	0.0013779	0	0.00697743	0.00193492	0.000205218	0.000117268	0.000498388	0.000644972	0.000791557	0.000644972	0	0.000117268	0.000293169	0	0.000293169	0.00146585	0	5.86338e-05	0.000410437	0	0	0.00117268	0.000175901	0.0169745	0.000469071
	0.0359719	0.00117268	0	0.00290237	0.000527704	0.000263852	0	0.000410437	0.00231604	0.000527704	0.000234535	0.000293169	0.00114336	0.000234535	0	0.000175901	5.86338e-05	0.000791557	0.000351803	0.000469071	0	0.000351803	0.00351803	0.000351803	0.0864556	0.00656699
	0.208824	0.00199355	0	0.00134858	0.00117268	0	5.86338e-05	0	0.000410437	0.0015538	0.00123131	0.000234535	0	0.000791557	0	0	0.000117268	5.86338e-05	0.00111404	0.000263852	0	0	0.00442685	0.000234535	0.0428906	0.000410437
	0.152741	0.00228672	0	0.00287306	0.0143946	0.00196423	0.0013779	0	0.00252125	0.00621519	0.00410437	0.00401642	0.000908824	0.000527704	0.000586338	0.00108473	0.000791557	0.000175901	0.000850191	0.00161243	0	0.000586338	0.0357666	0.00105541	0.0531223	0.00193492
	0.00841395	0.00354735	0	0.000469071	0.0024333	0	0	0.000351803	0.000117268	0	0.000117268	0	0	0.000410437	0.00293169	0.000410437	0	0.000498388	0	0.00076224	0.000469071	0.000293169	0.00128994	0.000351803	0.000674289	0.00126063
	0.226737	0.00313691	0	0	0.000234535	5.86338e-05	0	0.000175901	0.000263852	0.000850191	0	0.000205218	0.000850191	0.000410437	0	0	2.93169e-05	0.000117268	0.000175901	0.000293169	0	0.000234535	0.0126942	0.00196423	0.000527704	0.00170038
	0.126444	0.00334213	0.000469071	0.000234535	0.00216945	0	0	0.000469071	0.000234535	0.023131	0	0.000205218	5.86338e-05	0.000117268	0	0	0	0	0	0.000644972	0	0.000644972	0.0211375	0.000527704	0.000527704	0.00246262
	0.00961595	0.000175901	0	0	0.000586338	0	0	0	0	0.00123131	0	0	0	0.000293169	0.00293169	0	0	2.93169e-05	0.000498388	0.000117268	0	0.000117268	0.123512	0.000234535	0.000527704	0.00322486
	0.132483	0.00759308	0	0.000439754	0.000469071	0.000175901	0	0.000469071	0.000527704	0.00152448	5.86338e-05	0.000410437	0.000117268	0.000146585	0.00791557	0	5.86338e-05	0.000908824	0.000175901	0.000175901	0.000175901	0.000674289	0.00521841	0.00134858	0.000967458	0.00161243
	0.0212548	0.00187628	0	0.000732923	0.00445617	0.000293169	0	0.000263852	0.000469071	0.00703606	0.000791557	0.000263852	0.000263852	0	0.000351803	0	0	0	0.00038112	0.000117268	5.86338e-05	0.000498388	0.00568748	0.000527704	0.00228672	0.00756376
	0.433216	0.0038112	0	0.000263852	0.000674289	0	0	0.000410437	0	0.000908824	8.79507e-05	0.000117268	0.00146585	0.000263852	0.000527704	5.86338e-05	5.86338e-05	0	0.000117268	0.000117268	0	0.00076224	0.00724128	0.000674289	0.000820874	0.0715626
	0.224011	0.00800352	0.000351803	0.0024333	0.00577543	0.000527704	0	0.000234535	0.00211082	0.00955731	0.000234535	0.00515978	0.00255057	0.000732923	0.000410437	0.000175901	5.86338e-05	0.000263852	0.00149516	0.000644972	0.000175901	0.0281442	0.022105	0.0237174	0.0104955	0.00375257
	0.319056	0.00548226	0	0.000439754	0.000469071	5.86338e-05	0.000439754	0	0.000117268	0.000527704	0.000205218	0.000175901	0.00299033	0.000175901	0.00765172	0.000146585	5.86338e-05	0.000293169	0.000469071	0.000205218	0	0.000410437	0.0015538	0.00237467	0.202257	0.0296101
	0.0326884	0.00439754	0	0.00580475	0.00477866	0.00161243	0	5.86338e-05	0.00263852	0.0236001	0.00709469	0.00222809	0.000820874	0.000615655	0	0	0.000439754	0.000117268	0.000820874	0.000644972	0.000205218	0.013134	0.0240399	0.000732923	0.0457051	0.0169452
	0.0161829	0.000498388	0	0.00202287	0.00492524	0.004163	0.00131926	0	0.00134858	0.0108473	0	0.0055409	0.000146585	0.000322486	0	0.000615655	0.00219877	0	0.00076224	0.000175901	5.86338e-05	0.000351803	0.00598065	0.000644972	0.014248	0.00809147
	0.0783934	0.00161243	0.000351803	0.000351803	0.00304896	0	0	0.00038112	0.000175901	0	5.86338e-05	0	0	0.000234535	0.000791557	0.000175901	0	0	5.86338e-05	0	0.000175901	0	0.00436822	0.000850191	0.0164761	0.0024333
	0.0188801	0.00149516	0	0.00542363	0.000527704	0.00513046	0	0.00328349	0.00662562	0.00709469	0.00266784	0.00322486	0.000293169	0.00668426	0.000967458	0.000293169	0.00167106	0	0.00158311	0.000469071	0.000234535	0.000996775	0.0679273	0.0129874	0.000850191	0.0281736
	0.0625623	0.00985048	0	0.0107007	0.00111404	0.000879507	0	0.000175901	0.00926415	0	0.00108473	0.00612724	0	0.000527704	0.00178833	0.000322486	0.00688948	0.00170038	2.93169e-05	0	0.000293169	0.0024333	0.00278511	0.0102609	0.000293169	0.000469071
	0.196629	0.0186749	0.000732923	0.00105541	0.00559953	2.93169e-05	0	0.000293169	0.0112577	0.000351803	0	0.000322486	0	0.000908824	0.00161243	0.000351803	0	0.00266784	5.86338e-05	0	0.00175901	0	0.0151275	0.0293755	0.00114336	0.00445617
	0.157754	0.00301964	0	0.00117268	0.00392847	0.00128994	0	0.000175901	0.000469071	0.00196423	0.00076224	0.00128994	0.000263852	0.00140721	0.00307828	0.000263852	0	0.000293169	0.000175901	0.000117268	5.86338e-05	0.00369393	0.0144532	0.0852829	0.249634	0.000469071
	0.111111	0.00908824	0.000674289	0.00454412	0.00847259	0.00257989	0	0.000322486	0.00366461	0.0247435	2.93169e-05	8.79507e-05	0.000293169	0.00301964	0.00175901	0.0015538	5.86338e-05	0.00076224	0.0015538	0.00134858	0.000234535	0.0122838	0.0230724	0.0295808	0.0350923	0.000351803
	0.0962768	0.0022574	0.00149516	0.00255057	0.00354735	0.000175901	0	0.000263852	0.00375257	0.00299033	0.000175901	0	0.00214013	0.00123131	0.000410437	0.000175901	0	0.000351803	0.000410437	0.00128994	0.000557021	0.00386983	0.0356787	0.0658165	0.00533568	0.000234535
	0.138347	0.0246848	0.000293169	0.00513046	0.0121372	0.000586338	0.000615655	0	0	0.000850191	2.93169e-05	0.000469071	0	0.00196423	0.00199355	0.0017297	0.000234535	0.000439754	0.000615655	0.000586338	0.000732923	0	0.00990912	0.0124304	0	0.00117268
	0.131193	0.00691879	0	0.000879507	0.00474934	0.000175901	0	0.000175901	0.00114336	0.00211082	5.86338e-05	0	8.79507e-05	0.000293169	0.000850191	0.000674289	0	0.000674289	0.000146585	0.000351803	0.000263852	0.054207	0.00477866	0.108179	0.00574612	0.00237467
	k__Bacteria;p__Bacteroidota;c__Bacteroidia;o__Bacteroidales;f__Bacteroidaceae;g__Bacteroides;	k__Bacteria;p__Bacteroidota;c__Bacteroidia;o__Bacteroidales;f__Tannerellaceae;g__Parabacteroides;	k__Bacteria;p__Proteobacteria;c__Gammaproteobacteria;o__Enterobacterales;f__Enterobacteriaceae;g__Klebsiella;	k__Bacteria;p__Firmicutes;c__Clostridia;o__Oscillospirales;f__Eubacterium_coprostanoligenes_group;g__Eubacterium_coprostanoligenes_group;	k__Bacteria;p__Firmicutes;c__Clostridia;o__Lachnospirales;f__Lachnospiraceae;g__Lachnospiraceae_NK4A136_group;	k__Bacteria;p__Firmicutes;c__Clostridia;o__Oscillospirales;f__Oscillospiraceae;g__UCG-005;	k__Bacteria;p__Bacteroidota;c__Bacteroidia;o__Bacteroidales;f__Barnesiellaceae;g__Coprobacter;	k__Bacteria;p__Firmicutes;c__Clostridia;o__Peptostreptococcales-Tissierellales;f__Peptostreptococcaceae;g__Intestinibacter;	k__Bacteria;p__Firmicutes;c__Clostridia;o__Oscillospirales;f__Oscillospiraceae;g__UCG-002;	k__Bacteria;p__Firmicutes;c__Clostridia;o__Lachnospirales;f__Lachnospiraceae;g__Eubacterium_eligens_group;	k__Bacteria;p__Firmicutes;c__Clostridia;o__Lachnospirales;f__Lachnospiraceae;g__Eubacterium_ruminantium_group;	k__Bacteria;p__Firmicutes;c__Clostridia;o__Christensenellales;f__Christensenellaceae;g__Christensenellaceae_R-7_group;	k__Bacteria;p__Bacteroidota;c__Bacteroidia;o__Bacteroidales;f__Barnesiellaceae;g__Barnesiella;	k__Bacteria;p__Firmicutes;c__Clostridia;o__Oscillospirales;f__Ruminococcaceae;g__Incertae_Sedis;	k__Bacteria;p__Firmicutes;c__Clostridia;o__Lachnospirales;f__Lachnospiraceae;g__Ruminococcus_gnavus_group;	k__Bacteria;p__Firmicutes;c__Clostridia;o__Oscillospirales;f__Oscillospiraceae;g__Colidextribacter;	k__Bacteria;p__Firmicutes;c__Clostridia;o__Oscillospirales;f__UCG-010;g__UCG-010;	k__Bacteria;p__Firmicutes;c__Clostridia;o__Oscillospirales;f__Oscillospiraceae;g__Flavonifractor;	k__Bacteria;p__Firmicutes;c__Clostridia;o__Lachnospirales;f__Lachnospiraceae;g__Lachnospiraceae_UCG-010;	k__Bacteria;p__Firmicutes;c__Clostridia;o__Oscillospirales;f__Oscillospiraceae;g__UCG-003;	k__Bacteria;p__Firmicutes;c__Clostridia;o__Oscillospirales;f__Oscillospiraceae;g__Oscillibacter;	k__Bacteria;p__Firmicutes;c__Clostridia;o__Oscillospirales;f__Ruminococcaceae;g__CAG-352;	k__Bacteria;p__Firmicutes;c__Clostridia;o__Oscillospirales;f__Ruminococcaceae;g__Subdoligranulum;	k__Bacteria;p__Proteobacteria;c__Gammaproteobacteria;o__Enterobacterales;f__Enterobacteriaceae;g__Escherichia-Shigella;	k__Bacteria;p__Firmicutes;c__Negativicutes;o__Veillonellales-Selenomonadales;f__Selenomonadaceae;g__Megamonas;	k__Bacteria;p__Actinobacteriota;c__Coriobacteriia;o__Coriobacteriales;f__Coriobacteriaceae;g__Collinsella;
	Bacteroides	Parabacteroides	Klebsiella	Eubacterium_coprostanoligenes_group	Lachnospiraceae_NK4A136_group	UCG-005	Coprobacter	Intestinibacter	UCG-002	Eubacterium_eligens_group	Eubacterium_ruminantium_group	Christensenellaceae_R-7_group	Barnesiella	Incertae_Sedis	Ruminococcus_gnavus_group	Colidextribacter	UCG-010	Flavonifractor	Lachnospiraceae_UCG-010	UCG-003	Oscillibacter	CAG-352	Subdoligranulum	Escherichia-Shigella	Megamonas	Collinsella
	0.282996	0.0374963	0.00609792	0.0195251	0.0124597	0.00410437	0.0277631	0.00105541	0.00677221	0.0177954	0.00580475	0.00653767	0.000293169	0.00234535	0.00284374	0.000879507	0.000234535	0.00348871	0.00202287	0.00228672	0.00266784	0.00430959	0.018499	0.0208736	0	0.000469071
	0.176341	0.00747581	0.0024333	0.0134858	0.0103489	0.00252125	0.00158311	0.00392847	0.00460276	0.0162709	0.00199355	0.00724128	0.000498388	0.00219877	0.000791557	0.00146585	0.00117268	0.000791557	0.00146585	0.00222809	0.000938141	0.104691	0.0254471	0.00304896	0.0081501	0
	0.252507	0.0119027	0.00331281	0.0122545	0.00724128	0.00343008	0.00111404	0.00131926	0.00885371	0.00152448	0.00149516	0.0136324	0	0.00178833	0.00820874	0.000557021	0.000263852	0.00114336	0.00199355	0.00140721	0.000967458	0.00401642	0.0102316	0.0125183	0.00178833	0.000117268
	0.110965	0.00577543	0.00175901	0.00873644	0.0242744	0.00480797	0.00439754	0.00038112	0.00841395	0.00527704	0.000527704	0.0176195	0.00149516	0.00102609	0	0.00120199	0.00193492	0.000791557	0.00304896	0.00175901	0.000879507	0.00325418	0.0110525	0.00260921	0.000293169	0
	0.101437	0.0177954	0.047083	0.0454412	0.00850191	0.0290531	0.00231604	0.00120199	0.0211961	0.00636177	0.0176488	0.00609792	0.0015538	0.00240399	0.00260921	0.000879507	0.004163	0.00272647	0.00146585	0.00216945	0.00158311	0.00419232	0.00844327	0.00697743	0.000586338	0.000117268
	0.06309	0.0036353	0.00246262	0.00897098	0.0172383	0.00143653	0.000586338	0.0019056	0.00343008	0.0138376	0.00076224	0.00167106	0.00076224	0.00120199	0.00296101	0.000498388	0.000117268	0.0013779	0.000967458	0.000996775	0.000586338	0.00293169	0.0202873	0.01674	0.00850191	0
	0.0474934	0.0110525	0.0079742	0.0197303	0.00944005	0.00724128	0.000967458	0.00316623	0.00691879	0.00178833	0.00729991	0.00140721	0.00123131	0.00252125	0.000967458	0.00076224	0	0.00216945	0.00108473	0.00181765	0.00134858	0.00448549	0.0101437	0.0284081	0.000351803	0
	0.232219	0.00753445	0.00170038	0.0175901	0.036353	0.00284374	0.000586338	0.00114336	0.00477866	0.00425095	0.00105541	0.00477866	0.000175901	0.00296101	0.00466139	0.000644972	0.00038112	0.000791557	0.00498388	0.000996775	0.000527704	0.0093521	0.0170918	0.00867781	0.00237467	0
	0.277602	0.0385811	0.00143653	0.00489592	0.0072706	0.00246262	0.000850191	0.00445617	0.00249194	0.00167106	0.000732923	0.00114336	0.00076224	0.0144532	0.0134565	0.00222809	0	0.00293169	0.000850191	0.000879507	0.0038112	0.00222809	0.0190853	0.00249194	0.000175901	0
	0.29572	0.028496	0.000674289	0.0165641	0.00199355	0.00178833	0.000967458	0.000791557	0.00683084	0.000850191	0.000469071	0.000557021	0.000175901	0.00164175	0.00076224	0.000908824	2.93169e-05	0.0024333	0.000293169	0.000293169	0.0013779	0.0279097	0.0469364	0.00149516	0.000117268	0.00167106
	0.188361	0.0112577	0.0105248	0.0182644	0.00269716	0.00750513	0.0145705	0.00272647	0.0128994	0.012489	0.000469071	0.00167106	0.000498388	0.00131926	0.0024333	0.000439754	0.000527704	0.00196423	0.000586338	0.00131926	0.00128994	0.00999707	0.025066	0.00800352	0.000791557	0.000586338
	0.372266	0.00674289	0.00633245	0.00683084	0.00510114	0.000850191	0.000322486	0.0103489	0.00252125	0.0134271	0	0.00128994	0.000293169	0.000234535	0	0.0024333	0	0.000967458	0.00131926	0.00149516	0.000850191	0.00530636	0.0175315	0.00167106	0.000703606	0
	0.286016	0.00662562	0.00199355	0.00647904	0.00272647	0.00228672	0.000439754	0.00439754	0.00369393	0.00146585	0	0.00812079	0.00038112	0.000908824	0.0134858	0.000322486	0	0.00196423	0.000850191	0.000615655	0.000498388	0.00187628	0.0123717	0.0107593	0.00272647	0.000117268
	0.272383	0.00768103	0.00633245	0.0104955	0.0076224	0.00149516	0.00193492	0.00134858	0.00806215	0.00140721	8.79507e-05	0.00263852	0.000644972	0.000469071	0.000410437	0.000703606	0.000586338	0.000791557	0.00301964	0.00140721	0.000410437	0.000850191	0.0408091	0.00902961	0.000586338	0
	0.256083	0.110232	0.00562885	0.0114629	0.00187628	0.00856054	0.000498388	0.00246262	0.00944005	0.00269716	0.00152448	0.00111404	0.000791557	0.00202287	0.00293169	0.00038112	0.000615655	0.00351803	0.00164175	0.00211082	0.00131926	0.00123131	0.0217238	0.00598065	0.000908824	0
	0.347376	0.014805	0.00161243	0.00375257	0.00196423	0.000732923	0.000322486	0.00263852	0.00193492	0.00392847	0.000117268	0.00038112	0.000351803	0.000732923	0.00340076	0.00105541	0	0.00618587	0.00252125	0.000293169	0.00181765	0.000791557	0.0124597	0.0147757	0.00533568	5.86338e-05
	0.342656	0.0114922	0.00128994	0.0430372	0.00343008	0.004163	0.00114336	0.00357666	0.0060686	0.00386983	0.00158311	0.000117268	0.0019056	0.00126063	0.000351803	0.00076224	0	0.00228672	0.000351803	0.00131926	0.000938141	0.011375	0.0369393	0.0227792	0.0024333	0.000117268
	0.105101	0.0120786	0.00595133	0.0231897	0.00867781	0.00967458	0.000469071	0.00170038	0.024978	0.0228965	0.00794488	0.00278511	0.00791557	0.00436822	0.00671357	0.00164175	0.00404573	0.00128994	0.00134858	0.00175901	0.00120199	0.00375257	0.0277338	0.0305775	0.000967458	0.00504251
	0.192319	0.0138376	0.00688948	0.017209	0.00683084	0.00357666	0.000234535	0.00389915	0.0097039	0.0199355	0.00803283	0.00205218	0.00492524	0.00559953	0.00375257	0.00140721	0.00164175	0.00111404	0.00149516	0.00146585	0.0017297	0.010173	0.0293169	0.0270302	0.00263852	0.00158311
	0.156728	0.0119906	0.00469071	0.0254178	0.0358546	0.00627382	0.000850191	0.0019056	0.0154793	0.0155673	0.0177661	0.00184697	0.00949868	0.00234535	0.0024333	0.00266784	0.00486661	0.00170038	0.00117268	0.00196423	0.00205218	0.00938141	0.0346526	0.016652	0.000703606	0.00337145
	0.0813544	0.00428027	0.0198769	0.0143946	0.0117561	0.0038112	0.000146585	0.00234535	0.00844327	0.0181765	0.014805	0.00149516	0.00222809	0.00249194	0.0064204	0.00246262	0.00205218	0.00152448	0.00102609	0.000820874	0.00128994	0.00319554	0.019701	0.025066	0.00313691	0.00117268
	0.12404	0.01545	0.00463207	0.0155966	0.0124011	0.004163	0.00111404	0.00158311	0.0155673	0.012489	0.0105541	0.00325418	0.00861917	0.00498388	0.00263852	0.00501319	0.00196423	0.00120199	0.00108473	0.00263852	0.00199355	0.00348871	0.0219291	0.011287	0.000674289	0.00472002
	0.16265	0.0101437	0.00785693	0.0132512	0.0171211	0.00442685	0.000410437	0.00134858	0.0105541	0.0156259	0.00882439	0.00152448	0.00401642	0.00105541	0.00266784	0.00102609	0.00211082	0.00120199	0.00161243	0.0013779	0.00120199	0.00404573	0.0188215	0.0641747	0.000908824	0.00128994
	0.118059	0.00891234	0	0.00653767	0.00384052	0.00149516	0.00222809	0.0074465	0.00633245	0.00879507	0.00677221	0.000615655	0.00111404	0.000674289	0.00131926	0.00178833	2.93169e-05	0.000410437	0.00193492	0.00152448	0.000703606	0.00296101	0.0103196	0.00586338	0.000293169	0.00425095
	0.0968924	0.0165054	0.00117268	0.020903	0.0164761	0.00621519	0.000967458	0.00105541	0.01674	0.0195251	0.00782762	0.00240399	0.00612724	0.00472002	0.00448549	0.00158311	0.00392847	0.00102609	0.00149516	0.00196423	0.00108473	0.00252125	0.0230724	0.14978	0.00246262	0.0013779
	0.122076	0.0636177	0.000234535	0.00454412	0.00486661	0.000996775	0.000175901	0.0253005	0.00237467	0.00973322	0.00375257	0.000557021	0.000293169	0.000879507	0.00469071	0.000322486	0	0.00237467	0.000908824	0.000263852	0.000439754	0.00234535	0.00706538	0.00422164	0	0.000850191
	0.157285	0.0165641	0.000293169	0.0284374	0.0443272	0.0043389	0.00205218	0.00187628	0.0188215	0.0140428	0.0174729	0.00164175	0.0150689	0.00378188	0.00128994	0.00275579	0.00513046	0.0017297	0.000908824	0.00249194	0.00231604	0.00486661	0.0369686	0.0413662	0.0036353	0.0022574
	0.148285	0.0110232	0.00357666	0.0107886	0.00131926	0.00474934	0.000410437	0.0131926	0.00876576	0.0013779	0.00422164	0.000615655	0.00120199	0.000410437	0.000410437	0.000644972	2.93169e-05	0.000527704	0.000674289	0.000527704	0.000234535	0.0486368	0.0224861	0.00999707	0.000996775	0.00322486
	0.116183	0.0225154	0.00117268	0.0161536	0.0187042	0.00105541	0.0015538	0.000850191	0.0226327	0.0105248	0.0102609	0.00278511	0.0149516	0.00425095	0.00123131	0.00882439	0.00216945	0.00102609	0.00120199	0.00386983	0.0019056	0.00158311	0.0210789	0.0388742	0.00266784	0.00545295
	0.134653	0.0132219	0.000938141	0.0138962	0.023131	0.00181765	0.0013779	0.00120199	0.00888303	0.0122252	0.00812079	0.000938141	0.00551158	0.00175901	0.00175901	0.0015538	0.0024333	0.00076224	0.00143653	0.00149516	0.00123131	0.00146585	0.0169159	0.13304	0.00272647	0.000908824
	0.143975	0.00510114	0	0.00161243	0	0.00184697	0	0.00718264	0.00419232	0.00284374	0	0.00205218	0	0.00123131	0.000351803	5.86338e-05	0	0	0.000234535	0.00102609	0	0	0.00955731	0.000117268	0.000674289	0.00545295
	0.013134	0.00105541	0	0.000322486	0.00164175	2.93169e-05	5.86338e-05	0.000146585	5.86338e-05	0.000527704	0.000967458	0	0	0	0	0	0	0	2.93169e-05	0	0	0	0.00131926	5.86338e-05	0.0306362	0.000146585
	0.102111	0.0224861	0	0.000117268	0.000908824	0.000146585	0	0.00211082	5.86338e-05	0	0	0	0	0.00149516	0.00539431	0	0	0.000527704	0.00120199	0.000557021	0.000175901	0	0.00463207	0.000791557	0.000527704	0.000967458
	0.0275286	0.00724128	0	0.0134565	0.00753445	0.000351803	0	0.000205218	0.00161243	0.000351803	0.0013779	0.00199355	0.000175901	0.000820874	0	0.000351803	0.000293169	0.000293169	0.00108473	0.0013779	8.79507e-05	0.000967458	0.00659631	0.000322486	0.00117268	0.000410437
	0.0204632	0.0013779	0	0.00697743	0.00193492	0.000205218	0.000117268	0.000498388	0.000644972	0.000791557	0.000644972	0	0.000117268	0.000293169	0	0.000293169	0.00146585	0	5.86338e-05	0.000410437	0	0	0.00117268	0.000175901	0.0169745	0.000469071
	0.0359719	0.00117268	0	0.00290237	0.000527704	0.000263852	0	0.000410437	0.00231604	0.000527704	0.000234535	0.000293169	0.00114336	0.000234535	0	0.000175901	5.86338e-05	0.000791557	0.000351803	0.000469071	0	0.000351803	0.00351803	0.000351803	0.0864556	0.00656699
	0.208824	0.00199355	0	0.00134858	0.00117268	0	5.86338e-05	0	0.000410437	0.0015538	0.00123131	0.000234535	0	0.000791557	0	0	0.000117268	5.86338e-05	0.00111404	0.000263852	0	0	0.00442685	0.000234535	0.0428906	0.000410437
	0.152741	0.00228672	0	0.00287306	0.0143946	0.00196423	0.0013779	0	0.00252125	0.00621519	0.00410437	0.00401642	0.000908824	0.000527704	0.000586338	0.00108473	0.000791557	0.000175901	0.000850191	0.00161243	0	0.000586338	0.0357666	0.00105541	0.0531223	0.00193492
	0.00841395	0.00354735	0	0.000469071	0.0024333	0	0	0.000351803	0.000117268	0	0.000117268	0	0	0.000410437	0.00293169	0.000410437	0	0.000498388	0	0.00076224	0.000469071	0.000293169	0.00128994	0.000351803	0.000674289	0.00126063
	0.226737	0.00313691	0	0	0.000234535	5.86338e-05	0	0.000175901	0.000263852	0.000850191	0	0.000205218	0.000850191	0.000410437	0	0	2.93169e-05	0.000117268	0.000175901	0.000293169	0	0.000234535	0.0126942	0.00196423	0.000527704	0.00170038
	0.126444	0.00334213	0.000469071	0.000234535	0.00216945	0	0	0.000469071	0.000234535	0.023131	0	0.000205218	5.86338e-05	0.000117268	0	0	0	0	0	0.000644972	0	0.000644972	0.0211375	0.000527704	0.000527704	0.00246262
	0.00961595	0.000175901	0	0	0.000586338	0	0	0	0	0.00123131	0	0	0	0.000293169	0.00293169	0	0	2.93169e-05	0.000498388	0.000117268	0	0.000117268	0.123512	0.000234535	0.000527704	0.00322486
	0.132483	0.00759308	0	0.000439754	0.000469071	0.000175901	0	0.000469071	0.000527704	0.00152448	5.86338e-05	0.000410437	0.000117268	0.000146585	0.00791557	0	5.86338e-05	0.000908824	0.000175901	0.000175901	0.000175901	0.000674289	0.00521841	0.00134858	0.000967458	0.00161243
	0.0212548	0.00187628	0	0.000732923	0.00445617	0.000293169	0	0.000263852	0.000469071	0.00703606	0.000791557	0.000263852	0.000263852	0	0.000351803	0	0	0	0.00038112	0.000117268	5.86338e-05	0.000498388	0.00568748	0.000527704	0.00228672	0.00756376
	0.433216	0.0038112	0	0.000263852	0.000674289	0	0	0.000410437	0	0.000908824	8.79507e-05	0.000117268	0.00146585	0.000263852	0.000527704	5.86338e-05	5.86338e-05	0	0.000117268	0.000117268	0	0.00076224	0.00724128	0.000674289	0.000820874	0.0715626
	0.224011	0.00800352	0.000351803	0.0024333	0.00577543	0.000527704	0	0.000234535	0.00211082	0.00955731	0.000234535	0.00515978	0.00255057	0.000732923	0.000410437	0.000175901	5.86338e-05	0.000263852	0.00149516	0.000644972	0.000175901	0.0281442	0.022105	0.0237174	0.0104955	0.00375257
	0.319056	0.00548226	0	0.000439754	0.000469071	5.86338e-05	0.000439754	0	0.000117268	0.000527704	0.000205218	0.000175901	0.00299033	0.000175901	0.00765172	0.000146585	5.86338e-05	0.000293169	0.000469071	0.000205218	0	0.000410437	0.0015538	0.00237467	0.202257	0.0296101
	0.0326884	0.00439754	0	0.00580475	0.00477866	0.00161243	0	5.86338e-05	0.00263852	0.0236001	0.00709469	0.00222809	0.000820874	0.000615655	0	0	0.000439754	0.000117268	0.000820874	0.000644972	0.000205218	0.013134	0.0240399	0.000732923	0.0457051	0.0169452
	0.0161829	0.000498388	0	0.00202287	0.00492524	0.004163	0.00131926	0	0.00134858	0.0108473	0	0.0055409	0.000146585	0.000322486	0	0.000615655	0.00219877	0	0.00076224	0.000175901	5.86338e-05	0.000351803	0.00598065	0.000644972	0.014248	0.00809147
	0.0783934	0.00161243	0.000351803	0.000351803	0.00304896	0	0	0.00038112	0.000175901	0	5.86338e-05	0	0	0.000234535	0.000791557	0.000175901	0	0	5.86338e-05	0	0.000175901	0	0.00436822	0.000850191	0.0164761	0.0024333
	0.0188801	0.00149516	0	0.00542363	0.000527704	0.00513046	0	0.00328349	0.00662562	0.00709469	0.00266784	0.00322486	0.000293169	0.00668426	0.000967458	0.000293169	0.00167106	0	0.00158311	0.000469071	0.000234535	0.000996775	0.0679273	0.0129874	0.000850191	0.0281736
	0.0625623	0.00985048	0	0.0107007	0.00111404	0.000879507	0	0.000175901	0.00926415	0	0.00108473	0.00612724	0	0.000527704	0.00178833	0.000322486	0.00688948	0.00170038	2.93169e-05	0	0.000293169	0.0024333	0.00278511	0.0102609	0.000293169	0.000469071
	0.196629	0.0186749	0.000732923	0.00105541	0.00559953	2.93169e-05	0	0.000293169	0.0112577	0.000351803	0	0.000322486	0	0.000908824	0.00161243	0.000351803	0	0.00266784	5.86338e-05	0	0.00175901	0	0.0151275	0.0293755	0.00114336	0.00445617
	0.157754	0.00301964	0	0.00117268	0.00392847	0.00128994	0	0.000175901	0.000469071	0.00196423	0.00076224	0.00128994	0.000263852	0.00140721	0.00307828	0.000263852	0	0.000293169	0.000175901	0.000117268	5.86338e-05	0.00369393	0.0144532	0.0852829	0.249634	0.000469071
	0.111111	0.00908824	0.000674289	0.00454412	0.00847259	0.00257989	0	0.000322486	0.00366461	0.0247435	2.93169e-05	8.79507e-05	0.000293169	0.00301964	0.00175901	0.0015538	5.86338e-05	0.00076224	0.0015538	0.00134858	0.000234535	0.0122838	0.0230724	0.0295808	0.0350923	0.000351803
	0.0962768	0.0022574	0.00149516	0.00255057	0.00354735	0.000175901	0	0.000263852	0.00375257	0.00299033	0.000175901	0	0.00214013	0.00123131	0.000410437	0.000175901	0	0.000351803	0.000410437	0.00128994	0.000557021	0.00386983	0.0356787	0.0658165	0.00533568	0.000234535
	0.138347	0.0246848	0.000293169	0.00513046	0.0121372	0.000586338	0.000615655	0	0	0.000850191	2.93169e-05	0.000469071	0	0.00196423	0.00199355	0.0017297	0.000234535	0.000439754	0.000615655	0.000586338	0.000732923	0	0.00990912	0.0124304	0	0.00117268
	0.131193	0.00691879	0	0.000879507	0.00474934	0.000175901	0	0.000175901	0.00114336	0.00211082	5.86338e-05	0	8.79507e-05	0.000293169	0.000850191	0.000674289	0	0.000674289	0.000146585	0.000351803	0.000263852	0.054207	0.00477866	0.108179	0.00574612	0.00237467
	k__Bacteria;p__Bacteroidota;c__Bacteroidia;o__Bacteroidales;f__Bacteroidaceae;g__Bacteroides;	k__Bacteria;p__Bacteroidota;c__Bacteroidia;o__Bacteroidales;f__Tannerellaceae;g__Parabacteroides;	k__Bacteria;p__Proteobacteria;c__Gammaproteobacteria;o__Enterobacterales;f__Enterobacteriaceae;g__Klebsiella;	k__Bacteria;p__Firmicutes;c__Clostridia;o__Oscillospirales;f__Eubacterium_coprostanoligenes_group;g__Eubacterium_coprostanoligenes_group;	k__Bacteria;p__Firmicutes;c__Clostridia;o__Lachnospirales;f__Lachnospiraceae;g__Lachnospiraceae_NK4A136_group;	k__Bacteria;p__Firmicutes;c__Clostridia;o__Oscillospirales;f__Oscillospiraceae;g__UCG-005;	k__Bacteria;p__Bacteroidota;c__Bacteroidia;o__Bacteroidales;f__Barnesiellaceae;g__Coprobacter;	k__Bacteria;p__Firmicutes;c__Clostridia;o__Peptostreptococcales-Tissierellales;f__Peptostreptococcaceae;g__Intestinibacter;	k__Bacteria;p__Firmicutes;c__Clostridia;o__Oscillospirales;f__Oscillospiraceae;g__UCG-002;	k__Bacteria;p__Firmicutes;c__Clostridia;o__Lachnospirales;f__Lachnospiraceae;g__Eubacterium_eligens_group;	k__Bacteria;p__Firmicutes;c__Clostridia;o__Lachnospirales;f__Lachnospiraceae;g__Eubacterium_ruminantium_group;	k__Bacteria;p__Firmicutes;c__Clostridia;o__Christensenellales;f__Christensenellaceae;g__Christensenellaceae_R-7_group;	k__Bacteria;p__Bacteroidota;c__Bacteroidia;o__Bacteroidales;f__Barnesiellaceae;g__Barnesiella;	k__Bacteria;p__Firmicutes;c__Clostridia;o__Oscillospirales;f__Ruminococcaceae;g__Incertae_Sedis;	k__Bacteria;p__Firmicutes;c__Clostridia;o__Lachnospirales;f__Lachnospiraceae;g__Ruminococcus_gnavus_group;	k__Bacteria;p__Firmicutes;c__Clostridia;o__Oscillospirales;f__Oscillospiraceae;g__Colidextribacter;	k__Bacteria;p__Firmicutes;c__Clostridia;o__Oscillospirales;f__UCG-010;g__UCG-010;	k__Bacteria;p__Firmicutes;c__Clostridia;o__Oscillospirales;f__Oscillospiraceae;g__Flavonifractor;	k__Bacteria;p__Firmicutes;c__Clostridia;o__Lachnospirales;f__Lachnospiraceae;g__Lachnospiraceae_UCG-010;	k__Bacteria;p__Firmicutes;c__Clostridia;o__Oscillospirales;f__Oscillospiraceae;g__UCG-003;	k__Bacteria;p__Firmicutes;c__Clostridia;o__Oscillospirales;f__Oscillospiraceae;g__Oscillibacter;	k__Bacteria;p__Firmicutes;c__Clostridia;o__Oscillospirales;f__Ruminococcaceae;g__CAG-352;	k__Bacteria;p__Firmicutes;c__Clostridia;o__Oscillospirales;f__Ruminococcaceae;g__Subdoligranulum;	k__Bacteria;p__Proteobacteria;c__Gammaproteobacteria;o__Enterobacterales;f__Enterobacteriaceae;g__Escherichia-Shigella;	k__Bacteria;p__Firmicutes;c__Negativicutes;o__Veillonellales-Selenomonadales;f__Selenomonadaceae;g__Megamonas;	k__Bacteria;p__Actinobacteriota;c__Coriobacteriia;o__Coriobacteriales;f__Coriobacteriaceae;g__Collinsella;
	Bacteroides	Parabacteroides	Klebsiella	Eubacterium_coprostanoligenes_group	Lachnospiraceae_NK4A136_group	UCG-005	Coprobacter	Intestinibacter	UCG-002	Eubacterium_eligens_group	Eubacterium_ruminantium_group	Christensenellaceae_R-7_group	Barnesiella	Incertae_Sedis	Ruminococcus_gnavus_group	Colidextribacter	UCG-010	Flavonifractor	Lachnospiraceae_UCG-010	UCG-003	Oscillibacter	CAG-352	Subdoligranulum	Escherichia-Shigella	Megamonas	Collinsella
	0.282996	0.0374963	0.00609792	0.0195251	0.0124597	0.00410437	0.0277631	0.00105541	0.00677221	0.0177954	0.00580475	0.00653767	0.000293169	0.00234535	0.00284374	0.000879507	0.000234535	0.00348871	0.00202287	0.00228672	0.00266784	0.00430959	0.018499	0.0208736	0	0.000469071
	0.176341	0.00747581	0.0024333	0.0134858	0.0103489	0.00252125	0.00158311	0.00392847	0.00460276	0.0162709	0.00199355	0.00724128	0.000498388	0.00219877	0.000791557	0.00146585	0.00117268	0.000791557	0.00146585	0.00222809	0.000938141	0.104691	0.0254471	0.00304896	0.0081501	0
	0.252507	0.0119027	0.00331281	0.0122545	0.00724128	0.00343008	0.00111404	0.00131926	0.00885371	0.00152448	0.00149516	0.0136324	0	0.00178833	0.00820874	0.000557021	0.000263852	0.00114336	0.00199355	0.00140721	0.000967458	0.00401642	0.0102316	0.0125183	0.00178833	0.000117268
	0.110965	0.00577543	0.00175901	0.00873644	0.0242744	0.00480797	0.00439754	0.00038112	0.00841395	0.00527704	0.000527704	0.0176195	0.00149516	0.00102609	0	0.00120199	0.00193492	0.000791557	0.00304896	0.00175901	0.000879507	0.00325418	0.0110525	0.00260921	0.000293169	0
	0.101437	0.0177954	0.047083	0.0454412	0.00850191	0.0290531	0.00231604	0.00120199	0.0211961	0.00636177	0.0176488	0.00609792	0.0015538	0.00240399	0.00260921	0.000879507	0.004163	0.00272647	0.00146585	0.00216945	0.00158311	0.00419232	0.00844327	0.00697743	0.000586338	0.000117268
	0.06309	0.0036353	0.00246262	0.00897098	0.0172383	0.00143653	0.000586338	0.0019056	0.00343008	0.0138376	0.00076224	0.00167106	0.00076224	0.00120199	0.00296101	0.000498388	0.000117268	0.0013779	0.000967458	0.000996775	0.000586338	0.00293169	0.0202873	0.01674	0.00850191	0
	0.0474934	0.0110525	0.0079742	0.0197303	0.00944005	0.00724128	0.000967458	0.00316623	0.00691879	0.00178833	0.00729991	0.00140721	0.00123131	0.00252125	0.000967458	0.00076224	0	0.00216945	0.00108473	0.00181765	0.00134858	0.00448549	0.0101437	0.0284081	0.000351803	0
	0.232219	0.00753445	0.00170038	0.0175901	0.036353	0.00284374	0.000586338	0.00114336	0.00477866	0.00425095	0.00105541	0.00477866	0.000175901	0.00296101	0.00466139	0.000644972	0.00038112	0.000791557	0.00498388	0.000996775	0.000527704	0.0093521	0.0170918	0.00867781	0.00237467	0
	0.277602	0.0385811	0.00143653	0.00489592	0.0072706	0.00246262	0.000850191	0.00445617	0.00249194	0.00167106	0.000732923	0.00114336	0.00076224	0.0144532	0.0134565	0.00222809	0	0.00293169	0.000850191	0.000879507	0.0038112	0.00222809	0.0190853	0.00249194	0.000175901	0
	0.29572	0.028496	0.000674289	0.0165641	0.00199355	0.00178833	0.000967458	0.000791557	0.00683084	0.000850191	0.000469071	0.000557021	0.000175901	0.00164175	0.00076224	0.000908824	2.93169e-05	0.0024333	0.000293169	0.000293169	0.0013779	0.0279097	0.0469364	0.00149516	0.000117268	0.00167106
	0.188361	0.0112577	0.0105248	0.0182644	0.00269716	0.00750513	0.0145705	0.00272647	0.0128994	0.012489	0.000469071	0.00167106	0.000498388	0.00131926	0.0024333	0.000439754	0.000527704	0.00196423	0.000586338	0.00131926	0.00128994	0.00999707	0.025066	0.00800352	0.000791557	0.000586338
	0.372266	0.00674289	0.00633245	0.00683084	0.00510114	0.000850191	0.000322486	0.0103489	0.00252125	0.0134271	0	0.00128994	0.000293169	0.000234535	0	0.0024333	0	0.000967458	0.00131926	0.00149516	0.000850191	0.00530636	0.0175315	0.00167106	0.000703606	0
	0.286016	0.00662562	0.00199355	0.00647904	0.00272647	0.00228672	0.000439754	0.00439754	0.00369393	0.00146585	0	0.00812079	0.00038112	0.000908824	0.0134858	0.000322486	0	0.00196423	0.000850191	0.000615655	0.000498388	0.00187628	0.0123717	0.0107593	0.00272647	0.000117268
	0.272383	0.00768103	0.00633245	0.0104955	0.0076224	0.00149516	0.00193492	0.00134858	0.00806215	0.00140721	8.79507e-05	0.00263852	0.000644972	0.000469071	0.000410437	0.000703606	0.000586338	0.000791557	0.00301964	0.00140721	0.000410437	0.000850191	0.0408091	0.00902961	0.000586338	0
	0.256083	0.110232	0.00562885	0.0114629	0.00187628	0.00856054	0.000498388	0.00246262	0.00944005	0.00269716	0.00152448	0.00111404	0.000791557	0.00202287	0.00293169	0.00038112	0.000615655	0.00351803	0.00164175	0.00211082	0.00131926	0.00123131	0.0217238	0.00598065	0.000908824	0
	0.347376	0.014805	0.00161243	0.00375257	0.00196423	0.000732923	0.000322486	0.00263852	0.00193492	0.00392847	0.000117268	0.00038112	0.000351803	0.000732923	0.00340076	0.00105541	0	0.00618587	0.00252125	0.000293169	0.00181765	0.000791557	0.0124597	0.0147757	0.00533568	5.86338e-05
	0.342656	0.0114922	0.00128994	0.0430372	0.00343008	0.004163	0.00114336	0.00357666	0.0060686	0.00386983	0.00158311	0.000117268	0.0019056	0.00126063	0.000351803	0.00076224	0	0.00228672	0.000351803	0.00131926	0.000938141	0.011375	0.0369393	0.0227792	0.0024333	0.000117268
	0.105101	0.0120786	0.00595133	0.0231897	0.00867781	0.00967458	0.000469071	0.00170038	0.024978	0.0228965	0.00794488	0.00278511	0.00791557	0.00436822	0.00671357	0.00164175	0.00404573	0.00128994	0.00134858	0.00175901	0.00120199	0.00375257	0.0277338	0.0305775	0.000967458	0.00504251
	0.192319	0.0138376	0.00688948	0.017209	0.00683084	0.00357666	0.000234535	0.00389915	0.0097039	0.0199355	0.00803283	0.00205218	0.00492524	0.00559953	0.00375257	0.00140721	0.00164175	0.00111404	0.00149516	0.00146585	0.0017297	0.010173	0.0293169	0.0270302	0.00263852	0.00158311
	0.156728	0.0119906	0.00469071	0.0254178	0.0358546	0.00627382	0.000850191	0.0019056	0.0154793	0.0155673	0.0177661	0.00184697	0.00949868	0.00234535	0.0024333	0.00266784	0.00486661	0.00170038	0.00117268	0.00196423	0.00205218	0.00938141	0.0346526	0.016652	0.000703606	0.00337145
	0.0813544	0.00428027	0.0198769	0.0143946	0.0117561	0.0038112	0.000146585	0.00234535	0.00844327	0.0181765	0.014805	0.00149516	0.00222809	0.00249194	0.0064204	0.00246262	0.00205218	0.00152448	0.00102609	0.000820874	0.00128994	0.00319554	0.019701	0.025066	0.00313691	0.00117268
	0.12404	0.01545	0.00463207	0.0155966	0.0124011	0.004163	0.00111404	0.00158311	0.0155673	0.012489	0.0105541	0.00325418	0.00861917	0.00498388	0.00263852	0.00501319	0.00196423	0.00120199	0.00108473	0.00263852	0.00199355	0.00348871	0.0219291	0.011287	0.000674289	0.00472002
	0.16265	0.0101437	0.00785693	0.0132512	0.0171211	0.00442685	0.000410437	0.00134858	0.0105541	0.0156259	0.00882439	0.00152448	0.00401642	0.00105541	0.00266784	0.00102609	0.00211082	0.00120199	0.00161243	0.0013779	0.00120199	0.00404573	0.0188215	0.0641747	0.000908824	0.00128994
	0.118059	0.00891234	0	0.00653767	0.00384052	0.00149516	0.00222809	0.0074465	0.00633245	0.00879507	0.00677221	0.000615655	0.00111404	0.000674289	0.00131926	0.00178833	2.93169e-05	0.000410437	0.00193492	0.00152448	0.000703606	0.00296101	0.0103196	0.00586338	0.000293169	0.00425095
	0.0968924	0.0165054	0.00117268	0.020903	0.0164761	0.00621519	0.000967458	0.00105541	0.01674	0.0195251	0.00782762	0.00240399	0.00612724	0.00472002	0.00448549	0.00158311	0.00392847	0.00102609	0.00149516	0.00196423	0.00108473	0.00252125	0.0230724	0.14978	0.00246262	0.0013779
	0.122076	0.0636177	0.000234535	0.00454412	0.00486661	0.000996775	0.000175901	0.0253005	0.00237467	0.00973322	0.00375257	0.000557021	0.000293169	0.000879507	0.00469071	0.000322486	0	0.00237467	0.000908824	0.000263852	0.000439754	0.00234535	0.00706538	0.00422164	0	0.000850191
	0.157285	0.0165641	0.000293169	0.0284374	0.0443272	0.0043389	0.00205218	0.00187628	0.0188215	0.0140428	0.0174729	0.00164175	0.0150689	0.00378188	0.00128994	0.00275579	0.00513046	0.0017297	0.000908824	0.00249194	0.00231604	0.00486661	0.0369686	0.0413662	0.0036353	0.0022574
	0.148285	0.0110232	0.00357666	0.0107886	0.00131926	0.00474934	0.000410437	0.0131926	0.00876576	0.0013779	0.00422164	0.000615655	0.00120199	0.000410437	0.000410437	0.000644972	2.93169e-05	0.000527704	0.000674289	0.000527704	0.000234535	0.0486368	0.0224861	0.00999707	0.000996775	0.00322486
	0.116183	0.0225154	0.00117268	0.0161536	0.0187042	0.00105541	0.0015538	0.000850191	0.0226327	0.0105248	0.0102609	0.00278511	0.0149516	0.00425095	0.00123131	0.00882439	0.00216945	0.00102609	0.00120199	0.00386983	0.0019056	0.00158311	0.0210789	0.0388742	0.00266784	0.00545295
	0.134653	0.0132219	0.000938141	0.0138962	0.023131	0.00181765	0.0013779	0.00120199	0.00888303	0.0122252	0.00812079	0.000938141	0.00551158	0.00175901	0.00175901	0.0015538	0.0024333	0.00076224	0.00143653	0.00149516	0.00123131	0.00146585	0.0169159	0.13304	0.00272647	0.000908824
	0.143975	0.00510114	0	0.00161243	0	0.00184697	0	0.00718264	0.00419232	0.00284374	0	0.00205218	0	0.00123131	0.000351803	5.86338e-05	0	0	0.000234535	0.00102609	0	0	0.00955731	0.000117268	0.000674289	0.00545295
	0.013134	0.00105541	0	0.000322486	0.00164175	2.93169e-05	5.86338e-05	0.000146585	5.86338e-05	0.000527704	0.000967458	0	0	0	0	0	0	0	2.93169e-05	0	0	0	0.00131926	5.86338e-05	0.0306362	0.000146585
	0.102111	0.0224861	0	0.000117268	0.000908824	0.000146585	0	0.00211082	5.86338e-05	0	0	0	0	0.00149516	0.00539431	0	0	0.000527704	0.00120199	0.000557021	0.000175901	0	0.00463207	0.000791557	0.000527704	0.000967458
	0.0275286	0.00724128	0	0.0134565	0.00753445	0.000351803	0	0.000205218	0.00161243	0.000351803	0.0013779	0.00199355	0.000175901	0.000820874	0	0.000351803	0.000293169	0.000293169	0.00108473	0.0013779	8.79507e-05	0.000967458	0.00659631	0.000322486	0.00117268	0.000410437
	0.0204632	0.0013779	0	0.00697743	0.00193492	0.000205218	0.000117268	0.000498388	0.000644972	0.000791557	0.000644972	0	0.000117268	0.000293169	0	0.000293169	0.00146585	0	5.86338e-05	0.000410437	0	0	0.00117268	0.000175901	0.0169745	0.000469071
	0.0359719	0.00117268	0	0.00290237	0.000527704	0.000263852	0	0.000410437	0.00231604	0.000527704	0.000234535	0.000293169	0.00114336	0.000234535	0	0.000175901	5.86338e-05	0.000791557	0.000351803	0.000469071	0	0.000351803	0.00351803	0.000351803	0.0864556	0.00656699
	0.208824	0.00199355	0	0.00134858	0.00117268	0	5.86338e-05	0	0.000410437	0.0015538	0.00123131	0.000234535	0	0.000791557	0	0	0.000117268	5.86338e-05	0.00111404	0.000263852	0	0	0.00442685	0.000234535	0.0428906	0.000410437
	0.152741	0.00228672	0	0.00287306	0.0143946	0.00196423	0.0013779	0	0.00252125	0.00621519	0.00410437	0.00401642	0.000908824	0.000527704	0.000586338	0.00108473	0.000791557	0.000175901	0.000850191	0.00161243	0	0.000586338	0.0357666	0.00105541	0.0531223	0.00193492
	0.00841395	0.00354735	0	0.000469071	0.0024333	0	0	0.000351803	0.000117268	0	0.000117268	0	0	0.000410437	0.00293169	0.000410437	0	0.000498388	0	0.00076224	0.000469071	0.000293169	0.00128994	0.000351803	0.000674289	0.00126063
	0.226737	0.00313691	0	0	0.000234535	5.86338e-05	0	0.000175901	0.000263852	0.000850191	0	0.000205218	0.000850191	0.000410437	0	0	2.93169e-05	0.000117268	0.000175901	0.000293169	0	0.000234535	0.0126942	0.00196423	0.000527704	0.00170038
	0.126444	0.00334213	0.000469071	0.000234535	0.00216945	0	0	0.000469071	0.000234535	0.023131	0	0.000205218	5.86338e-05	0.000117268	0	0	0	0	0	0.000644972	0	0.000644972	0.0211375	0.000527704	0.000527704	0.00246262
	0.00961595	0.000175901	0	0	0.000586338	0	0	0	0	0.00123131	0	0	0	0.000293169	0.00293169	0	0	2.93169e-05	0.000498388	0.000117268	0	0.000117268	0.123512	0.000234535	0.000527704	0.00322486
	0.132483	0.00759308	0	0.000439754	0.000469071	0.000175901	0	0.000469071	0.000527704	0.00152448	5.86338e-05	0.000410437	0.000117268	0.000146585	0.00791557	0	5.86338e-05	0.000908824	0.000175901	0.000175901	0.000175901	0.000674289	0.00521841	0.00134858	0.000967458	0.00161243
	0.0212548	0.00187628	0	0.000732923	0.00445617	0.000293169	0	0.000263852	0.000469071	0.00703606	0.000791557	0.000263852	0.000263852	0	0.000351803	0	0	0	0.00038112	0.000117268	5.86338e-05	0.000498388	0.00568748	0.000527704	0.00228672	0.00756376
	0.433216	0.0038112	0	0.000263852	0.000674289	0	0	0.000410437	0	0.000908824	8.79507e-05	0.000117268	0.00146585	0.000263852	0.000527704	5.86338e-05	5.86338e-05	0	0.000117268	0.000117268	0	0.00076224	0.00724128	0.000674289	0.000820874	0.0715626
	0.224011	0.00800352	0.000351803	0.0024333	0.00577543	0.000527704	0	0.000234535	0.00211082	0.00955731	0.000234535	0.00515978	0.00255057	0.000732923	0.000410437	0.000175901	5.86338e-05	0.000263852	0.00149516	0.000644972	0.000175901	0.0281442	0.022105	0.0237174	0.0104955	0.00375257
	0.319056	0.00548226	0	0.000439754	0.000469071	5.86338e-05	0.000439754	0	0.000117268	0.000527704	0.000205218	0.000175901	0.00299033	0.000175901	0.00765172	0.000146585	5.86338e-05	0.000293169	0.000469071	0.000205218	0	0.000410437	0.0015538	0.00237467	0.202257	0.0296101
	0.0326884	0.00439754	0	0.00580475	0.00477866	0.00161243	0	5.86338e-05	0.00263852	0.0236001	0.00709469	0.00222809	0.000820874	0.000615655	0	0	0.000439754	0.000117268	0.000820874	0.000644972	0.000205218	0.013134	0.0240399	0.000732923	0.0457051	0.0169452
	0.0161829	0.000498388	0	0.00202287	0.00492524	0.004163	0.00131926	0	0.00134858	0.0108473	0	0.0055409	0.000146585	0.000322486	0	0.000615655	0.00219877	0	0.00076224	0.000175901	5.86338e-05	0.000351803	0.00598065	0.000644972	0.014248	0.00809147
	0.0783934	0.00161243	0.000351803	0.000351803	0.00304896	0	0	0.00038112	0.000175901	0	5.86338e-05	0	0	0.000234535	0.000791557	0.000175901	0	0	5.86338e-05	0	0.000175901	0	0.00436822	0.000850191	0.0164761	0.0024333
	0.0188801	0.00149516	0	0.00542363	0.000527704	0.00513046	0	0.00328349	0.00662562	0.00709469	0.00266784	0.00322486	0.000293169	0.00668426	0.000967458	0.000293169	0.00167106	0	0.00158311	0.000469071	0.000234535	0.000996775	0.0679273	0.0129874	0.000850191	0.0281736
	0.0625623	0.00985048	0	0.0107007	0.00111404	0.000879507	0	0.000175901	0.00926415	0	0.00108473	0.00612724	0	0.000527704	0.00178833	0.000322486	0.00688948	0.00170038	2.93169e-05	0	0.000293169	0.0024333	0.00278511	0.0102609	0.000293169	0.000469071
	0.196629	0.0186749	0.000732923	0.00105541	0.00559953	2.93169e-05	0	0.000293169	0.0112577	0.000351803	0	0.000322486	0	0.000908824	0.00161243	0.000351803	0	0.00266784	5.86338e-05	0	0.00175901	0	0.0151275	0.0293755	0.00114336	0.00445617
	0.157754	0.00301964	0	0.00117268	0.00392847	0.00128994	0	0.000175901	0.000469071	0.00196423	0.00076224	0.00128994	0.000263852	0.00140721	0.00307828	0.000263852	0	0.000293169	0.000175901	0.000117268	5.86338e-05	0.00369393	0.0144532	0.0852829	0.249634	0.000469071
	0.111111	0.00908824	0.000674289	0.00454412	0.00847259	0.00257989	0	0.000322486	0.00366461	0.0247435	2.93169e-05	8.79507e-05	0.000293169	0.00301964	0.00175901	0.0015538	5.86338e-05	0.00076224	0.0015538	0.00134858	0.000234535	0.0122838	0.0230724	0.0295808	0.0350923	0.000351803
	0.0962768	0.0022574	0.00149516	0.00255057	0.00354735	0.000175901	0	0.000263852	0.00375257	0.00299033	0.000175901	0	0.00214013	0.00123131	0.000410437	0.000175901	0	0.000351803	0.000410437	0.00128994	0.000557021	0.00386983	0.0356787	0.0658165	0.00533568	0.000234535
	0.138347	0.0246848	0.000293169	0.00513046	0.0121372	0.000586338	0.000615655	0	0	0.000850191	2.93169e-05	0.000469071	0	0.00196423	0.00199355	0.0017297	0.000234535	0.000439754	0.000615655	0.000586338	0.000732923	0	0.00990912	0.0124304	0	0.00117268
	0.131193	0.00691879	0	0.000879507	0.00474934	0.000175901	0	0.000175901	0.00114336	0.00211082	5.86338e-05	0	8.79507e-05	0.000293169	0.000850191	0.000674289	0	0.000674289	0.000146585	0.000351803	0.000263852	0.054207	0.00477866	0.108179	0.00574612	0.00237467
	k__Bacteria;p__Bacteroidota;c__Bacteroidia;o__Bacteroidales;f__Bacteroidaceae;g__Bacteroides;	k__Bacteria;p__Bacteroidota;c__Bacteroidia;o__Bacteroidales;f__Tannerellaceae;g__Parabacteroides;	k__Bacteria;p__Proteobacteria;c__Gammaproteobacteria;o__Enterobacterales;f__Enterobacteriaceae;g__Klebsiella;	k__Bacteria;p__Firmicutes;c__Clostridia;o__Oscillospirales;f__Eubacterium_coprostanoligenes_group;g__Eubacterium_coprostanoligenes_group;	k__Bacteria;p__Firmicutes;c__Clostridia;o__Lachnospirales;f__Lachnospiraceae;g__Lachnospiraceae_NK4A136_group;	k__Bacteria;p__Firmicutes;c__Clostridia;o__Oscillospirales;f__Oscillospiraceae;g__UCG-005;	k__Bacteria;p__Bacteroidota;c__Bacteroidia;o__Bacteroidales;f__Barnesiellaceae;g__Coprobacter;	k__Bacteria;p__Firmicutes;c__Clostridia;o__Peptostreptococcales-Tissierellales;f__Peptostreptococcaceae;g__Intestinibacter;	k__Bacteria;p__Firmicutes;c__Clostridia;o__Oscillospirales;f__Oscillospiraceae;g__UCG-002;	k__Bacteria;p__Firmicutes;c__Clostridia;o__Lachnospirales;f__Lachnospiraceae;g__Eubacterium_eligens_group;	k__Bacteria;p__Firmicutes;c__Clostridia;o__Lachnospirales;f__Lachnospiraceae;g__Eubacterium_ruminantium_group;	k__Bacteria;p__Firmicutes;c__Clostridia;o__Christensenellales;f__Christensenellaceae;g__Christensenellaceae_R-7_group;	k__Bacteria;p__Bacteroidota;c__Bacteroidia;o__Bacteroidales;f__Barnesiellaceae;g__Barnesiella;	k__Bacteria;p__Firmicutes;c__Clostridia;o__Oscillospirales;f__Ruminococcaceae;g__Incertae_Sedis;	k__Bacteria;p__Firmicutes;c__Clostridia;o__Lachnospirales;f__Lachnospiraceae;g__Ruminococcus_gnavus_group;	k__Bacteria;p__Firmicutes;c__Clostridia;o__Oscillospirales;f__Oscillospiraceae;g__Colidextribacter;	k__Bacteria;p__Firmicutes;c__Clostridia;o__Oscillospirales;f__UCG-010;g__UCG-010;	k__Bacteria;p__Firmicutes;c__Clostridia;o__Oscillospirales;f__Oscillospiraceae;g__Flavonifractor;	k__Bacteria;p__Firmicutes;c__Clostridia;o__Lachnospirales;f__Lachnospiraceae;g__Lachnospiraceae_UCG-010;	k__Bacteria;p__Firmicutes;c__Clostridia;o__Oscillospirales;f__Oscillospiraceae;g__UCG-003;	k__Bacteria;p__Firmicutes;c__Clostridia;o__Oscillospirales;f__Oscillospiraceae;g__Oscillibacter;	k__Bacteria;p__Firmicutes;c__Clostridia;o__Oscillospirales;f__Ruminococcaceae;g__CAG-352;	k__Bacteria;p__Firmicutes;c__Clostridia;o__Oscillospirales;f__Ruminococcaceae;g__Subdoligranulum;	k__Bacteria;p__Proteobacteria;c__Gammaproteobacteria;o__Enterobacterales;f__Enterobacteriaceae;g__Escherichia-Shigella;	k__Bacteria;p__Firmicutes;c__Negativicutes;o__Veillonellales-Selenomonadales;f__Selenomonadaceae;g__Megamonas;	k__Bacteria;p__Actinobacteriota;c__Coriobacteriia;o__Coriobacteriales;f__Coriobacteriaceae;g__Collinsella;
	Bacteroides	Parabacteroides	Klebsiella	Eubacterium_coprostanoligenes_group	Lachnospiraceae_NK4A136_group	UCG-005	Coprobacter	Intestinibacter	UCG-002	Eubacterium_eligens_group	Eubacterium_ruminantium_group	Christensenellaceae_R-7_group	Barnesiella	Incertae_Sedis	Ruminococcus_gnavus_group	Colidextribacter	UCG-010	Flavonifractor	Lachnospiraceae_UCG-010	UCG-003	Oscillibacter	CAG-352	Subdoligranulum	Escherichia-Shigella	Megamonas	Collinsella
	0.282996	0.0374963	0.00609792	0.0195251	0.0124597	0.00410437	0.0277631	0.00105541	0.00677221	0.0177954	0.00580475	0.00653767	0.000293169	0.00234535	0.00284374	0.000879507	0.000234535	0.00348871	0.00202287	0.00228672	0.00266784	0.00430959	0.018499	0.0208736	0	0.000469071
	0.176341	0.00747581	0.0024333	0.0134858	0.0103489	0.00252125	0.00158311	0.00392847	0.00460276	0.0162709	0.00199355	0.00724128	0.000498388	0.00219877	0.000791557	0.00146585	0.00117268	0.000791557	0.00146585	0.00222809	0.000938141	0.104691	0.0254471	0.00304896	0.0081501	0
	0.252507	0.0119027	0.00331281	0.0122545	0.00724128	0.00343008	0.00111404	0.00131926	0.00885371	0.00152448	0.00149516	0.0136324	0	0.00178833	0.00820874	0.000557021	0.000263852	0.00114336	0.00199355	0.00140721	0.000967458	0.00401642	0.0102316	0.0125183	0.00178833	0.000117268
	0.110965	0.00577543	0.00175901	0.00873644	0.0242744	0.00480797	0.00439754	0.00038112	0.00841395	0.00527704	0.000527704	0.0176195	0.00149516	0.00102609	0	0.00120199	0.00193492	0.000791557	0.00304896	0.00175901	0.000879507	0.00325418	0.0110525	0.00260921	0.000293169	0
	0.101437	0.0177954	0.047083	0.0454412	0.00850191	0.0290531	0.00231604	0.00120199	0.0211961	0.00636177	0.0176488	0.00609792	0.0015538	0.00240399	0.00260921	0.000879507	0.004163	0.00272647	0.00146585	0.00216945	0.00158311	0.00419232	0.00844327	0.00697743	0.000586338	0.000117268
	0.06309	0.0036353	0.00246262	0.00897098	0.0172383	0.00143653	0.000586338	0.0019056	0.00343008	0.0138376	0.00076224	0.00167106	0.00076224	0.00120199	0.00296101	0.000498388	0.000117268	0.0013779	0.000967458	0.000996775	0.000586338	0.00293169	0.0202873	0.01674	0.00850191	0
	0.0474934	0.0110525	0.0079742	0.0197303	0.00944005	0.00724128	0.000967458	0.00316623	0.00691879	0.00178833	0.00729991	0.00140721	0.00123131	0.00252125	0.000967458	0.00076224	0	0.00216945	0.00108473	0.00181765	0.00134858	0.00448549	0.0101437	0.0284081	0.000351803	0
	0.232219	0.00753445	0.00170038	0.0175901	0.036353	0.00284374	0.000586338	0.00114336	0.00477866	0.00425095	0.00105541	0.00477866	0.000175901	0.00296101	0.00466139	0.000644972	0.00038112	0.000791557	0.00498388	0.000996775	0.000527704	0.0093521	0.0170918	0.00867781	0.00237467	0
	0.277602	0.0385811	0.00143653	0.00489592	0.0072706	0.00246262	0.000850191	0.00445617	0.00249194	0.00167106	0.000732923	0.00114336	0.00076224	0.0144532	0.0134565	0.00222809	0	0.00293169	0.000850191	0.000879507	0.0038112	0.00222809	0.0190853	0.00249194	0.000175901	0
	0.29572	0.028496	0.000674289	0.0165641	0.00199355	0.00178833	0.000967458	0.000791557	0.00683084	0.000850191	0.000469071	0.000557021	0.000175901	0.00164175	0.00076224	0.000908824	2.93169e-05	0.0024333	0.000293169	0.000293169	0.0013779	0.0279097	0.0469364	0.00149516	0.000117268	0.00167106
	0.188361	0.0112577	0.0105248	0.0182644	0.00269716	0.00750513	0.0145705	0.00272647	0.0128994	0.012489	0.000469071	0.00167106	0.000498388	0.00131926	0.0024333	0.000439754	0.000527704	0.00196423	0.000586338	0.00131926	0.00128994	0.00999707	0.025066	0.00800352	0.000791557	0.000586338
	0.372266	0.00674289	0.00633245	0.00683084	0.00510114	0.000850191	0.000322486	0.0103489	0.00252125	0.0134271	0	0.00128994	0.000293169	0.000234535	0	0.0024333	0	0.000967458	0.00131926	0.00149516	0.000850191	0.00530636	0.0175315	0.00167106	0.000703606	0
	0.286016	0.00662562	0.00199355	0.00647904	0.00272647	0.00228672	0.000439754	0.00439754	0.00369393	0.00146585	0	0.00812079	0.00038112	0.000908824	0.0134858	0.000322486	0	0.00196423	0.000850191	0.000615655	0.000498388	0.00187628	0.0123717	0.0107593	0.00272647	0.000117268
	0.272383	0.00768103	0.00633245	0.0104955	0.0076224	0.00149516	0.00193492	0.00134858	0.00806215	0.00140721	8.79507e-05	0.00263852	0.000644972	0.000469071	0.000410437	0.000703606	0.000586338	0.000791557	0.00301964	0.00140721	0.000410437	0.000850191	0.0408091	0.00902961	0.000586338	0
	0.256083	0.110232	0.00562885	0.0114629	0.00187628	0.00856054	0.000498388	0.00246262	0.00944005	0.00269716	0.00152448	0.00111404	0.000791557	0.00202287	0.00293169	0.00038112	0.000615655	0.00351803	0.00164175	0.00211082	0.00131926	0.00123131	0.0217238	0.00598065	0.000908824	0
	0.347376	0.014805	0.00161243	0.00375257	0.00196423	0.000732923	0.000322486	0.00263852	0.00193492	0.00392847	0.000117268	0.00038112	0.000351803	0.000732923	0.00340076	0.00105541	0	0.00618587	0.00252125	0.000293169	0.00181765	0.000791557	0.0124597	0.0147757	0.00533568	5.86338e-05
	0.342656	0.0114922	0.00128994	0.0430372	0.00343008	0.004163	0.00114336	0.00357666	0.0060686	0.00386983	0.00158311	0.000117268	0.0019056	0.00126063	0.000351803	0.00076224	0	0.00228672	0.000351803	0.00131926	0.000938141	0.011375	0.0369393	0.0227792	0.0024333	0.000117268
	0.105101	0.0120786	0.00595133	0.0231897	0.00867781	0.00967458	0.000469071	0.00170038	0.024978	0.0228965	0.00794488	0.00278511	0.00791557	0.00436822	0.00671357	0.00164175	0.00404573	0.00128994	0.00134858	0.00175901	0.00120199	0.00375257	0.0277338	0.0305775	0.000967458	0.00504251
	0.192319	0.0138376	0.00688948	0.017209	0.00683084	0.00357666	0.000234535	0.00389915	0.0097039	0.0199355	0.00803283	0.00205218	0.00492524	0.00559953	0.00375257	0.00140721	0.00164175	0.00111404	0.00149516	0.00146585	0.0017297	0.010173	0.0293169	0.0270302	0.00263852	0.00158311
	0.156728	0.0119906	0.00469071	0.0254178	0.0358546	0.00627382	0.000850191	0.0019056	0.0154793	0.0155673	0.0177661	0.00184697	0.00949868	0.00234535	0.0024333	0.00266784	0.00486661	0.00170038	0.00117268	0.00196423	0.00205218	0.00938141	0.0346526	0.016652	0.000703606	0.00337145
	0.0813544	0.00428027	0.0198769	0.0143946	0.0117561	0.0038112	0.000146585	0.00234535	0.00844327	0.0181765	0.014805	0.00149516	0.00222809	0.00249194	0.0064204	0.00246262	0.00205218	0.00152448	0.00102609	0.000820874	0.00128994	0.00319554	0.019701	0.025066	0.00313691	0.00117268
	0.12404	0.01545	0.00463207	0.0155966	0.0124011	0.004163	0.00111404	0.00158311	0.0155673	0.012489	0.0105541	0.00325418	0.00861917	0.00498388	0.00263852	0.00501319	0.00196423	0.00120199	0.00108473	0.00263852	0.00199355	0.00348871	0.0219291	0.011287	0.000674289	0.00472002
	0.16265	0.0101437	0.00785693	0.0132512	0.0171211	0.00442685	0.000410437	0.00134858	0.0105541	0.0156259	0.00882439	0.00152448	0.00401642	0.00105541	0.00266784	0.00102609	0.00211082	0.00120199	0.00161243	0.0013779	0.00120199	0.00404573	0.0188215	0.0641747	0.000908824	0.00128994
	0.118059	0.00891234	0	0.00653767	0.00384052	0.00149516	0.00222809	0.0074465	0.00633245	0.00879507	0.00677221	0.000615655	0.00111404	0.000674289	0.00131926	0.00178833	2.93169e-05	0.000410437	0.00193492	0.00152448	0.000703606	0.00296101	0.0103196	0.00586338	0.000293169	0.00425095
	0.0968924	0.0165054	0.00117268	0.020903	0.0164761	0.00621519	0.000967458	0.00105541	0.01674	0.0195251	0.00782762	0.00240399	0.00612724	0.00472002	0.00448549	0.00158311	0.00392847	0.00102609	0.00149516	0.00196423	0.00108473	0.00252125	0.0230724	0.14978	0.00246262	0.0013779
	0.122076	0.0636177	0.000234535	0.00454412	0.00486661	0.000996775	0.000175901	0.0253005	0.00237467	0.00973322	0.00375257	0.000557021	0.000293169	0.000879507	0.00469071	0.000322486	0	0.00237467	0.000908824	0.000263852	0.000439754	0.00234535	0.00706538	0.00422164	0	0.000850191
	0.157285	0.0165641	0.000293169	0.0284374	0.0443272	0.0043389	0.00205218	0.00187628	0.0188215	0.0140428	0.0174729	0.00164175	0.0150689	0.00378188	0.00128994	0.00275579	0.00513046	0.0017297	0.000908824	0.00249194	0.00231604	0.00486661	0.0369686	0.0413662	0.0036353	0.0022574
	0.148285	0.0110232	0.00357666	0.0107886	0.00131926	0.00474934	0.000410437	0.0131926	0.00876576	0.0013779	0.00422164	0.000615655	0.00120199	0.000410437	0.000410437	0.000644972	2.93169e-05	0.000527704	0.000674289	0.000527704	0.000234535	0.0486368	0.0224861	0.00999707	0.000996775	0.00322486
	0.116183	0.0225154	0.00117268	0.0161536	0.0187042	0.00105541	0.0015538	0.000850191	0.0226327	0.0105248	0.0102609	0.00278511	0.0149516	0.00425095	0.00123131	0.00882439	0.00216945	0.00102609	0.00120199	0.00386983	0.0019056	0.00158311	0.0210789	0.0388742	0.00266784	0.00545295
	0.134653	0.0132219	0.000938141	0.0138962	0.023131	0.00181765	0.0013779	0.00120199	0.00888303	0.0122252	0.00812079	0.000938141	0.00551158	0.00175901	0.00175901	0.0015538	0.0024333	0.00076224	0.00143653	0.00149516	0.00123131	0.00146585	0.0169159	0.13304	0.00272647	0.000908824
	0.143975	0.00510114	0	0.00161243	0	0.00184697	0	0.00718264	0.00419232	0.00284374	0	0.00205218	0	0.00123131	0.000351803	5.86338e-05	0	0	0.000234535	0.00102609	0	0	0.00955731	0.000117268	0.000674289	0.00545295
	0.013134	0.00105541	0	0.000322486	0.00164175	2.93169e-05	5.86338e-05	0.000146585	5.86338e-05	0.000527704	0.000967458	0	0	0	0	0	0	0	2.93169e-05	0	0	0	0.00131926	5.86338e-05	0.0306362	0.000146585
	0.102111	0.0224861	0	0.000117268	0.000908824	0.000146585	0	0.00211082	5.86338e-05	0	0	0	0	0.00149516	0.00539431	0	0	0.000527704	0.00120199	0.000557021	0.000175901	0	0.00463207	0.000791557	0.000527704	0.000967458
	0.0275286	0.00724128	0	0.0134565	0.00753445	0.000351803	0	0.000205218	0.00161243	0.000351803	0.0013779	0.00199355	0.000175901	0.000820874	0	0.000351803	0.000293169	0.000293169	0.00108473	0.0013779	8.79507e-05	0.000967458	0.00659631	0.000322486	0.00117268	0.000410437
	0.0204632	0.0013779	0	0.00697743	0.00193492	0.000205218	0.000117268	0.000498388	0.000644972	0.000791557	0.000644972	0	0.000117268	0.000293169	0	0.000293169	0.00146585	0	5.86338e-05	0.000410437	0	0	0.00117268	0.000175901	0.0169745	0.000469071
	0.0359719	0.00117268	0	0.00290237	0.000527704	0.000263852	0	0.000410437	0.00231604	0.000527704	0.000234535	0.000293169	0.00114336	0.000234535	0	0.000175901	5.86338e-05	0.000791557	0.000351803	0.000469071	0	0.000351803	0.00351803	0.000351803	0.0864556	0.00656699
	0.208824	0.00199355	0	0.00134858	0.00117268	0	5.86338e-05	0	0.000410437	0.0015538	0.00123131	0.000234535	0	0.000791557	0	0	0.000117268	5.86338e-05	0.00111404	0.000263852	0	0	0.00442685	0.000234535	0.0428906	0.000410437
	0.152741	0.00228672	0	0.00287306	0.0143946	0.00196423	0.0013779	0	0.00252125	0.00621519	0.00410437	0.00401642	0.000908824	0.000527704	0.000586338	0.00108473	0.000791557	0.000175901	0.000850191	0.00161243	0	0.000586338	0.0357666	0.00105541	0.0531223	0.00193492
	0.00841395	0.00354735	0	0.000469071	0.0024333	0	0	0.000351803	0.000117268	0	0.000117268	0	0	0.000410437	0.00293169	0.000410437	0	0.000498388	0	0.00076224	0.000469071	0.000293169	0.00128994	0.000351803	0.000674289	0.00126063
	0.226737	0.00313691	0	0	0.000234535	5.86338e-05	0	0.000175901	0.000263852	0.000850191	0	0.000205218	0.000850191	0.000410437	0	0	2.93169e-05	0.000117268	0.000175901	0.000293169	0	0.000234535	0.0126942	0.00196423	0.000527704	0.00170038
	0.126444	0.00334213	0.000469071	0.000234535	0.00216945	0	0	0.000469071	0.000234535	0.023131	0	0.000205218	5.86338e-05	0.000117268	0	0	0	0	0	0.000644972	0	0.000644972	0.0211375	0.000527704	0.000527704	0.00246262
	0.00961595	0.000175901	0	0	0.000586338	0	0	0	0	0.00123131	0	0	0	0.000293169	0.00293169	0	0	2.93169e-05	0.000498388	0.000117268	0	0.000117268	0.123512	0.000234535	0.000527704	0.00322486
	0.132483	0.00759308	0	0.000439754	0.000469071	0.000175901	0	0.000469071	0.000527704	0.00152448	5.86338e-05	0.000410437	0.000117268	0.000146585	0.00791557	0	5.86338e-05	0.000908824	0.000175901	0.000175901	0.000175901	0.000674289	0.00521841	0.00134858	0.000967458	0.00161243
	0.0212548	0.00187628	0	0.000732923	0.00445617	0.000293169	0	0.000263852	0.000469071	0.00703606	0.000791557	0.000263852	0.000263852	0	0.000351803	0	0	0	0.00038112	0.000117268	5.86338e-05	0.000498388	0.00568748	0.000527704	0.00228672	0.00756376
	0.433216	0.0038112	0	0.000263852	0.000674289	0	0	0.000410437	0	0.000908824	8.79507e-05	0.000117268	0.00146585	0.000263852	0.000527704	5.86338e-05	5.86338e-05	0	0.000117268	0.000117268	0	0.00076224	0.00724128	0.000674289	0.000820874	0.0715626
	0.224011	0.00800352	0.000351803	0.0024333	0.00577543	0.000527704	0	0.000234535	0.00211082	0.00955731	0.000234535	0.00515978	0.00255057	0.000732923	0.000410437	0.000175901	5.86338e-05	0.000263852	0.00149516	0.000644972	0.000175901	0.0281442	0.022105	0.0237174	0.0104955	0.00375257
	0.319056	0.00548226	0	0.000439754	0.000469071	5.86338e-05	0.000439754	0	0.000117268	0.000527704	0.000205218	0.000175901	0.00299033	0.000175901	0.00765172	0.000146585	5.86338e-05	0.000293169	0.000469071	0.000205218	0	0.000410437	0.0015538	0.00237467	0.202257	0.0296101
	0.0326884	0.00439754	0	0.00580475	0.00477866	0.00161243	0	5.86338e-05	0.00263852	0.0236001	0.00709469	0.00222809	0.000820874	0.000615655	0	0	0.000439754	0.000117268	0.000820874	0.000644972	0.000205218	0.013134	0.0240399	0.000732923	0.0457051	0.0169452
	0.0161829	0.000498388	0	0.00202287	0.00492524	0.004163	0.00131926	0	0.00134858	0.0108473	0	0.0055409	0.000146585	0.000322486	0	0.000615655	0.00219877	0	0.00076224	0.000175901	5.86338e-05	0.000351803	0.00598065	0.000644972	0.014248	0.00809147
	0.0783934	0.00161243	0.000351803	0.000351803	0.00304896	0	0	0.00038112	0.000175901	0	5.86338e-05	0	0	0.000234535	0.000791557	0.000175901	0	0	5.86338e-05	0	0.000175901	0	0.00436822	0.000850191	0.0164761	0.0024333
	0.0188801	0.00149516	0	0.00542363	0.000527704	0.00513046	0	0.00328349	0.00662562	0.00709469	0.00266784	0.00322486	0.000293169	0.00668426	0.000967458	0.000293169	0.00167106	0	0.00158311	0.000469071	0.000234535	0.000996775	0.0679273	0.0129874	0.000850191	0.0281736
	0.0625623	0.00985048	0	0.0107007	0.00111404	0.000879507	0	0.000175901	0.00926415	0	0.00108473	0.00612724	0	0.000527704	0.00178833	0.000322486	0.00688948	0.00170038	2.93169e-05	0	0.000293169	0.0024333	0.00278511	0.0102609	0.000293169	0.000469071
	0.196629	0.0186749	0.000732923	0.00105541	0.00559953	2.93169e-05	0	0.000293169	0.0112577	0.000351803	0	0.000322486	0	0.000908824	0.00161243	0.000351803	0	0.00266784	5.86338e-05	0	0.00175901	0	0.0151275	0.0293755	0.00114336	0.00445617
	0.157754	0.00301964	0	0.00117268	0.00392847	0.00128994	0	0.000175901	0.000469071	0.00196423	0.00076224	0.00128994	0.000263852	0.00140721	0.00307828	0.000263852	0	0.000293169	0.000175901	0.000117268	5.86338e-05	0.00369393	0.0144532	0.0852829	0.249634	0.000469071
	0.111111	0.00908824	0.000674289	0.00454412	0.00847259	0.00257989	0	0.000322486	0.00366461	0.0247435	2.93169e-05	8.79507e-05	0.000293169	0.00301964	0.00175901	0.0015538	5.86338e-05	0.00076224	0.0015538	0.00134858	0.000234535	0.0122838	0.0230724	0.0295808	0.0350923	0.000351803
	0.0962768	0.0022574	0.00149516	0.00255057	0.00354735	0.000175901	0	0.000263852	0.00375257	0.00299033	0.000175901	0	0.00214013	0.00123131	0.000410437	0.000175901	0	0.000351803	0.000410437	0.00128994	0.000557021	0.00386983	0.0356787	0.0658165	0.00533568	0.000234535
	0.138347	0.0246848	0.000293169	0.00513046	0.0121372	0.000586338	0.000615655	0	0	0.000850191	2.93169e-05	0.000469071	0	0.00196423	0.00199355	0.0017297	0.000234535	0.000439754	0.000615655	0.000586338	0.000732923	0	0.00990912	0.0124304	0	0.00117268
	0.131193	0.00691879	0	0.000879507	0.00474934	0.000175901	0	0.000175901	0.00114336	0.00211082	5.86338e-05	0	8.79507e-05	0.000293169	0.000850191	0.000674289	0	0.000674289	0.000146585	0.000351803	0.000263852	0.054207	0.00477866	0.108179	0.00574612	0.00237467
	k__Bacteria;p__Bacteroidota;c__Bacteroidia;o__Bacteroidales;f__Bacteroidaceae;g__Bacteroides;	k__Bacteria;p__Bacteroidota;c__Bacteroidia;o__Bacteroidales;f__Tannerellaceae;g__Parabacteroides;	k__Bacteria;p__Proteobacteria;c__Gammaproteobacteria;o__Enterobacterales;f__Enterobacteriaceae;g__Klebsiella;	k__Bacteria;p__Firmicutes;c__Clostridia;o__Oscillospirales;f__Eubacterium_coprostanoligenes_group;g__Eubacterium_coprostanoligenes_group;	k__Bacteria;p__Firmicutes;c__Clostridia;o__Lachnospirales;f__Lachnospiraceae;g__Lachnospiraceae_NK4A136_group;	k__Bacteria;p__Firmicutes;c__Clostridia;o__Oscillospirales;f__Oscillospiraceae;g__UCG-005;	k__Bacteria;p__Bacteroidota;c__Bacteroidia;o__Bacteroidales;f__Barnesiellaceae;g__Coprobacter;	k__Bacteria;p__Firmicutes;c__Clostridia;o__Peptostreptococcales-Tissierellales;f__Peptostreptococcaceae;g__Intestinibacter;	k__Bacteria;p__Firmicutes;c__Clostridia;o__Oscillospirales;f__Oscillospiraceae;g__UCG-002;	k__Bacteria;p__Firmicutes;c__Clostridia;o__Lachnospirales;f__Lachnospiraceae;g__Eubacterium_eligens_group;	k__Bacteria;p__Firmicutes;c__Clostridia;o__Lachnospirales;f__Lachnospiraceae;g__Eubacterium_ruminantium_group;	k__Bacteria;p__Firmicutes;c__Clostridia;o__Christensenellales;f__Christensenellaceae;g__Christensenellaceae_R-7_group;	k__Bacteria;p__Bacteroidota;c__Bacteroidia;o__Bacteroidales;f__Barnesiellaceae;g__Barnesiella;	k__Bacteria;p__Firmicutes;c__Clostridia;o__Oscillospirales;f__Ruminococcaceae;g__Incertae_Sedis;	k__Bacteria;p__Firmicutes;c__Clostridia;o__Lachnospirales;f__Lachnospiraceae;g__Ruminococcus_gnavus_group;	k__Bacteria;p__Firmicutes;c__Clostridia;o__Oscillospirales;f__Oscillospiraceae;g__Colidextribacter;	k__Bacteria;p__Firmicutes;c__Clostridia;o__Oscillospirales;f__UCG-010;g__UCG-010;	k__Bacteria;p__Firmicutes;c__Clostridia;o__Oscillospirales;f__Oscillospiraceae;g__Flavonifractor;	k__Bacteria;p__Firmicutes;c__Clostridia;o__Lachnospirales;f__Lachnospiraceae;g__Lachnospiraceae_UCG-010;	k__Bacteria;p__Firmicutes;c__Clostridia;o__Oscillospirales;f__Oscillospiraceae;g__UCG-003;	k__Bacteria;p__Firmicutes;c__Clostridia;o__Oscillospirales;f__Oscillospiraceae;g__Oscillibacter;	k__Bacteria;p__Firmicutes;c__Clostridia;o__Oscillospirales;f__Ruminococcaceae;g__CAG-352;	k__Bacteria;p__Firmicutes;c__Clostridia;o__Oscillospirales;f__Ruminococcaceae;g__Subdoligranulum;	k__Bacteria;p__Proteobacteria;c__Gammaproteobacteria;o__Enterobacterales;f__Enterobacteriaceae;g__Escherichia-Shigella;	k__Bacteria;p__Firmicutes;c__Negativicutes;o__Veillonellales-Selenomonadales;f__Selenomonadaceae;g__Megamonas;	k__Bacteria;p__Actinobacteriota;c__Coriobacteriia;o__Coriobacteriales;f__Coriobacteriaceae;g__Collinsella;
	Bacteroides	Parabacteroides	Klebsiella	Eubacterium_coprostanoligenes_group	Lachnospiraceae_NK4A136_group	UCG-005	Coprobacter	Intestinibacter	UCG-002	Eubacterium_eligens_group	Eubacterium_ruminantium_group	Christensenellaceae_R-7_group	Barnesiella	Incertae_Sedis	Ruminococcus_gnavus_group	Colidextribacter	UCG-010	Flavonifractor	Lachnospiraceae_UCG-010	UCG-003	Oscillibacter	CAG-352	Subdoligranulum	Escherichia-Shigella	Megamonas	Collinsella
	0.282996	0.0374963	0.00609792	0.0195251	0.0124597	0.00410437	0.0277631	0.00105541	0.00677221	0.0177954	0.00580475	0.00653767	0.000293169	0.00234535	0.00284374	0.000879507	0.000234535	0.00348871	0.00202287	0.00228672	0.00266784	0.00430959	0.018499	0.0208736	0	0.000469071
	0.176341	0.00747581	0.0024333	0.0134858	0.0103489	0.00252125	0.00158311	0.00392847	0.00460276	0.0162709	0.00199355	0.00724128	0.000498388	0.00219877	0.000791557	0.00146585	0.00117268	0.000791557	0.00146585	0.00222809	0.000938141	0.104691	0.0254471	0.00304896	0.0081501	0
	0.252507	0.0119027	0.00331281	0.0122545	0.00724128	0.00343008	0.00111404	0.00131926	0.00885371	0.00152448	0.00149516	0.0136324	0	0.00178833	0.00820874	0.000557021	0.000263852	0.00114336	0.00199355	0.00140721	0.000967458	0.00401642	0.0102316	0.0125183	0.00178833	0.000117268
	0.110965	0.00577543	0.00175901	0.00873644	0.0242744	0.00480797	0.00439754	0.00038112	0.00841395	0.00527704	0.000527704	0.0176195	0.00149516	0.00102609	0	0.00120199	0.00193492	0.000791557	0.00304896	0.00175901	0.000879507	0.00325418	0.0110525	0.00260921	0.000293169	0
	0.101437	0.0177954	0.047083	0.0454412	0.00850191	0.0290531	0.00231604	0.00120199	0.0211961	0.00636177	0.0176488	0.00609792	0.0015538	0.00240399	0.00260921	0.000879507	0.004163	0.00272647	0.00146585	0.00216945	0.00158311	0.00419232	0.00844327	0.00697743	0.000586338	0.000117268
	0.06309	0.0036353	0.00246262	0.00897098	0.0172383	0.00143653	0.000586338	0.0019056	0.00343008	0.0138376	0.00076224	0.00167106	0.00076224	0.00120199	0.00296101	0.000498388	0.000117268	0.0013779	0.000967458	0.000996775	0.000586338	0.00293169	0.0202873	0.01674	0.00850191	0
	0.0474934	0.0110525	0.0079742	0.0197303	0.00944005	0.00724128	0.000967458	0.00316623	0.00691879	0.00178833	0.00729991	0.00140721	0.00123131	0.00252125	0.000967458	0.00076224	0	0.00216945	0.00108473	0.00181765	0.00134858	0.00448549	0.0101437	0.0284081	0.000351803	0
	0.232219	0.00753445	0.00170038	0.0175901	0.036353	0.00284374	0.000586338	0.00114336	0.00477866	0.00425095	0.00105541	0.00477866	0.000175901	0.00296101	0.00466139	0.000644972	0.00038112	0.000791557	0.00498388	0.000996775	0.000527704	0.0093521	0.0170918	0.00867781	0.00237467	0
	0.277602	0.0385811	0.00143653	0.00489592	0.0072706	0.00246262	0.000850191	0.00445617	0.00249194	0.00167106	0.000732923	0.00114336	0.00076224	0.0144532	0.0134565	0.00222809	0	0.00293169	0.000850191	0.000879507	0.0038112	0.00222809	0.0190853	0.00249194	0.000175901	0
	0.29572	0.028496	0.000674289	0.0165641	0.00199355	0.00178833	0.000967458	0.000791557	0.00683084	0.000850191	0.000469071	0.000557021	0.000175901	0.00164175	0.00076224	0.000908824	2.93169e-05	0.0024333	0.000293169	0.000293169	0.0013779	0.0279097	0.0469364	0.00149516	0.000117268	0.00167106
	0.188361	0.0112577	0.0105248	0.0182644	0.00269716	0.00750513	0.0145705	0.00272647	0.0128994	0.012489	0.000469071	0.00167106	0.000498388	0.00131926	0.0024333	0.000439754	0.000527704	0.00196423	0.000586338	0.00131926	0.00128994	0.00999707	0.025066	0.00800352	0.000791557	0.000586338
	0.372266	0.00674289	0.00633245	0.00683084	0.00510114	0.000850191	0.000322486	0.0103489	0.00252125	0.0134271	0	0.00128994	0.000293169	0.000234535	0	0.0024333	0	0.000967458	0.00131926	0.00149516	0.000850191	0.00530636	0.0175315	0.00167106	0.000703606	0
	0.286016	0.00662562	0.00199355	0.00647904	0.00272647	0.00228672	0.000439754	0.00439754	0.00369393	0.00146585	0	0.00812079	0.00038112	0.000908824	0.0134858	0.000322486	0	0.00196423	0.000850191	0.000615655	0.000498388	0.00187628	0.0123717	0.0107593	0.00272647	0.000117268
	0.272383	0.00768103	0.00633245	0.0104955	0.0076224	0.00149516	0.00193492	0.00134858	0.00806215	0.00140721	8.79507e-05	0.00263852	0.000644972	0.000469071	0.000410437	0.000703606	0.000586338	0.000791557	0.00301964	0.00140721	0.000410437	0.000850191	0.0408091	0.00902961	0.000586338	0
	0.256083	0.110232	0.00562885	0.0114629	0.00187628	0.00856054	0.000498388	0.00246262	0.00944005	0.00269716	0.00152448	0.00111404	0.000791557	0.00202287	0.00293169	0.00038112	0.000615655	0.00351803	0.00164175	0.00211082	0.00131926	0.00123131	0.0217238	0.00598065	0.000908824	0
	0.347376	0.014805	0.00161243	0.00375257	0.00196423	0.000732923	0.000322486	0.00263852	0.00193492	0.00392847	0.000117268	0.00038112	0.000351803	0.000732923	0.00340076	0.00105541	0	0.00618587	0.00252125	0.000293169	0.00181765	0.000791557	0.0124597	0.0147757	0.00533568	5.86338e-05
	0.342656	0.0114922	0.00128994	0.0430372	0.00343008	0.004163	0.00114336	0.00357666	0.0060686	0.00386983	0.00158311	0.000117268	0.0019056	0.00126063	0.000351803	0.00076224	0	0.00228672	0.000351803	0.00131926	0.000938141	0.011375	0.0369393	0.0227792	0.0024333	0.000117268
	0.105101	0.0120786	0.00595133	0.0231897	0.00867781	0.00967458	0.000469071	0.00170038	0.024978	0.0228965	0.00794488	0.00278511	0.00791557	0.00436822	0.00671357	0.00164175	0.00404573	0.00128994	0.00134858	0.00175901	0.00120199	0.00375257	0.0277338	0.0305775	0.000967458	0.00504251
	0.192319	0.0138376	0.00688948	0.017209	0.00683084	0.00357666	0.000234535	0.00389915	0.0097039	0.0199355	0.00803283	0.00205218	0.00492524	0.00559953	0.00375257	0.00140721	0.00164175	0.00111404	0.00149516	0.00146585	0.0017297	0.010173	0.0293169	0.0270302	0.00263852	0.00158311
	0.156728	0.0119906	0.00469071	0.0254178	0.0358546	0.00627382	0.000850191	0.0019056	0.0154793	0.0155673	0.0177661	0.00184697	0.00949868	0.00234535	0.0024333	0.00266784	0.00486661	0.00170038	0.00117268	0.00196423	0.00205218	0.00938141	0.0346526	0.016652	0.000703606	0.00337145
	0.0813544	0.00428027	0.0198769	0.0143946	0.0117561	0.0038112	0.000146585	0.00234535	0.00844327	0.0181765	0.014805	0.00149516	0.00222809	0.00249194	0.0064204	0.00246262	0.00205218	0.00152448	0.00102609	0.000820874	0.00128994	0.00319554	0.019701	0.025066	0.00313691	0.00117268
	0.12404	0.01545	0.00463207	0.0155966	0.0124011	0.004163	0.00111404	0.00158311	0.0155673	0.012489	0.0105541	0.00325418	0.00861917	0.00498388	0.00263852	0.00501319	0.00196423	0.00120199	0.00108473	0.00263852	0.00199355	0.00348871	0.0219291	0.011287	0.000674289	0.00472002
	0.16265	0.0101437	0.00785693	0.0132512	0.0171211	0.00442685	0.000410437	0.00134858	0.0105541	0.0156259	0.00882439	0.00152448	0.00401642	0.00105541	0.00266784	0.00102609	0.00211082	0.00120199	0.00161243	0.0013779	0.00120199	0.00404573	0.0188215	0.0641747	0.000908824	0.00128994
	0.118059	0.00891234	0	0.00653767	0.00384052	0.00149516	0.00222809	0.0074465	0.00633245	0.00879507	0.00677221	0.000615655	0.00111404	0.000674289	0.00131926	0.00178833	2.93169e-05	0.000410437	0.00193492	0.00152448	0.000703606	0.00296101	0.0103196	0.00586338	0.000293169	0.00425095
	0.0968924	0.0165054	0.00117268	0.020903	0.0164761	0.00621519	0.000967458	0.00105541	0.01674	0.0195251	0.00782762	0.00240399	0.00612724	0.00472002	0.00448549	0.00158311	0.00392847	0.00102609	0.00149516	0.00196423	0.00108473	0.00252125	0.0230724	0.14978	0.00246262	0.0013779
	0.122076	0.0636177	0.000234535	0.00454412	0.00486661	0.000996775	0.000175901	0.0253005	0.00237467	0.00973322	0.00375257	0.000557021	0.000293169	0.000879507	0.00469071	0.000322486	0	0.00237467	0.000908824	0.000263852	0.000439754	0.00234535	0.00706538	0.00422164	0	0.000850191
	0.157285	0.0165641	0.000293169	0.0284374	0.0443272	0.0043389	0.00205218	0.00187628	0.0188215	0.0140428	0.0174729	0.00164175	0.0150689	0.00378188	0.00128994	0.00275579	0.00513046	0.0017297	0.000908824	0.00249194	0.00231604	0.00486661	0.0369686	0.0413662	0.0036353	0.0022574
	0.148285	0.0110232	0.00357666	0.0107886	0.00131926	0.00474934	0.000410437	0.0131926	0.00876576	0.0013779	0.00422164	0.000615655	0.00120199	0.000410437	0.000410437	0.000644972	2.93169e-05	0.000527704	0.000674289	0.000527704	0.000234535	0.0486368	0.0224861	0.00999707	0.000996775	0.00322486
	0.116183	0.0225154	0.00117268	0.0161536	0.0187042	0.00105541	0.0015538	0.000850191	0.0226327	0.0105248	0.0102609	0.00278511	0.0149516	0.00425095	0.00123131	0.00882439	0.00216945	0.00102609	0.00120199	0.00386983	0.0019056	0.00158311	0.0210789	0.0388742	0.00266784	0.00545295
	0.134653	0.0132219	0.000938141	0.0138962	0.023131	0.00181765	0.0013779	0.00120199	0.00888303	0.0122252	0.00812079	0.000938141	0.00551158	0.00175901	0.00175901	0.0015538	0.0024333	0.00076224	0.00143653	0.00149516	0.00123131	0.00146585	0.0169159	0.13304	0.00272647	0.000908824
	0.143975	0.00510114	0	0.00161243	0	0.00184697	0	0.00718264	0.00419232	0.00284374	0	0.00205218	0	0.00123131	0.000351803	5.86338e-05	0	0	0.000234535	0.00102609	0	0	0.00955731	0.000117268	0.000674289	0.00545295
	0.013134	0.00105541	0	0.000322486	0.00164175	2.93169e-05	5.86338e-05	0.000146585	5.86338e-05	0.000527704	0.000967458	0	0	0	0	0	0	0	2.93169e-05	0	0	0	0.00131926	5.86338e-05	0.0306362	0.000146585
	0.102111	0.0224861	0	0.000117268	0.000908824	0.000146585	0	0.00211082	5.86338e-05	0	0	0	0	0.00149516	0.00539431	0	0	0.000527704	0.00120199	0.000557021	0.000175901	0	0.00463207	0.000791557	0.000527704	0.000967458
	0.0275286	0.00724128	0	0.0134565	0.00753445	0.000351803	0	0.000205218	0.00161243	0.000351803	0.0013779	0.00199355	0.000175901	0.000820874	0	0.000351803	0.000293169	0.000293169	0.00108473	0.0013779	8.79507e-05	0.000967458	0.00659631	0.000322486	0.00117268	0.000410437
	0.0204632	0.0013779	0	0.00697743	0.00193492	0.000205218	0.000117268	0.000498388	0.000644972	0.000791557	0.000644972	0	0.000117268	0.000293169	0	0.000293169	0.00146585	0	5.86338e-05	0.000410437	0	0	0.00117268	0.000175901	0.0169745	0.000469071
	0.0359719	0.00117268	0	0.00290237	0.000527704	0.000263852	0	0.000410437	0.00231604	0.000527704	0.000234535	0.000293169	0.00114336	0.000234535	0	0.000175901	5.86338e-05	0.000791557	0.000351803	0.000469071	0	0.000351803	0.00351803	0.000351803	0.0864556	0.00656699
	0.208824	0.00199355	0	0.00134858	0.00117268	0	5.86338e-05	0	0.000410437	0.0015538	0.00123131	0.000234535	0	0.000791557	0	0	0.000117268	5.86338e-05	0.00111404	0.000263852	0	0	0.00442685	0.000234535	0.0428906	0.000410437
	0.152741	0.00228672	0	0.00287306	0.0143946	0.00196423	0.0013779	0	0.00252125	0.00621519	0.00410437	0.00401642	0.000908824	0.000527704	0.000586338	0.00108473	0.000791557	0.000175901	0.000850191	0.00161243	0	0.000586338	0.0357666	0.00105541	0.0531223	0.00193492
	0.00841395	0.00354735	0	0.000469071	0.0024333	0	0	0.000351803	0.000117268	0	0.000117268	0	0	0.000410437	0.00293169	0.000410437	0	0.000498388	0	0.00076224	0.000469071	0.000293169	0.00128994	0.000351803	0.000674289	0.00126063
	0.226737	0.00313691	0	0	0.000234535	5.86338e-05	0	0.000175901	0.000263852	0.000850191	0	0.000205218	0.000850191	0.000410437	0	0	2.93169e-05	0.000117268	0.000175901	0.000293169	0	0.000234535	0.0126942	0.00196423	0.000527704	0.00170038
	0.126444	0.00334213	0.000469071	0.000234535	0.00216945	0	0	0.000469071	0.000234535	0.023131	0	0.000205218	5.86338e-05	0.000117268	0	0	0	0	0	0.000644972	0	0.000644972	0.0211375	0.000527704	0.000527704	0.00246262
	0.00961595	0.000175901	0	0	0.000586338	0	0	0	0	0.00123131	0	0	0	0.000293169	0.00293169	0	0	2.93169e-05	0.000498388	0.000117268	0	0.000117268	0.123512	0.000234535	0.000527704	0.00322486
	0.132483	0.00759308	0	0.000439754	0.000469071	0.000175901	0	0.000469071	0.000527704	0.00152448	5.86338e-05	0.000410437	0.000117268	0.000146585	0.00791557	0	5.86338e-05	0.000908824	0.000175901	0.000175901	0.000175901	0.000674289	0.00521841	0.00134858	0.000967458	0.00161243
	0.0212548	0.00187628	0	0.000732923	0.00445617	0.000293169	0	0.000263852	0.000469071	0.00703606	0.000791557	0.000263852	0.000263852	0	0.000351803	0	0	0	0.00038112	0.000117268	5.86338e-05	0.000498388	0.00568748	0.000527704	0.00228672	0.00756376
	0.433216	0.0038112	0	0.000263852	0.000674289	0	0	0.000410437	0	0.000908824	8.79507e-05	0.000117268	0.00146585	0.000263852	0.000527704	5.86338e-05	5.86338e-05	0	0.000117268	0.000117268	0	0.00076224	0.00724128	0.000674289	0.000820874	0.0715626
	0.224011	0.00800352	0.000351803	0.0024333	0.00577543	0.000527704	0	0.000234535	0.00211082	0.00955731	0.000234535	0.00515978	0.00255057	0.000732923	0.000410437	0.000175901	5.86338e-05	0.000263852	0.00149516	0.000644972	0.000175901	0.0281442	0.022105	0.0237174	0.0104955	0.00375257
	0.319056	0.00548226	0	0.000439754	0.000469071	5.86338e-05	0.000439754	0	0.000117268	0.000527704	0.000205218	0.000175901	0.00299033	0.000175901	0.00765172	0.000146585	5.86338e-05	0.000293169	0.000469071	0.000205218	0	0.000410437	0.0015538	0.00237467	0.202257	0.0296101
	0.0326884	0.00439754	0	0.00580475	0.00477866	0.00161243	0	5.86338e-05	0.00263852	0.0236001	0.00709469	0.00222809	0.000820874	0.000615655	0	0	0.000439754	0.000117268	0.000820874	0.000644972	0.000205218	0.013134	0.0240399	0.000732923	0.0457051	0.0169452
	0.0161829	0.000498388	0	0.00202287	0.00492524	0.004163	0.00131926	0	0.00134858	0.0108473	0	0.0055409	0.000146585	0.000322486	0	0.000615655	0.00219877	0	0.00076224	0.000175901	5.86338e-05	0.000351803	0.00598065	0.000644972	0.014248	0.00809147
	0.0783934	0.00161243	0.000351803	0.000351803	0.00304896	0	0	0.00038112	0.000175901	0	5.86338e-05	0	0	0.000234535	0.000791557	0.000175901	0	0	5.86338e-05	0	0.000175901	0	0.00436822	0.000850191	0.0164761	0.0024333
	0.0188801	0.00149516	0	0.00542363	0.000527704	0.00513046	0	0.00328349	0.00662562	0.00709469	0.00266784	0.00322486	0.000293169	0.00668426	0.000967458	0.000293169	0.00167106	0	0.00158311	0.000469071	0.000234535	0.000996775	0.0679273	0.0129874	0.000850191	0.0281736
	0.0625623	0.00985048	0	0.0107007	0.00111404	0.000879507	0	0.000175901	0.00926415	0	0.00108473	0.00612724	0	0.000527704	0.00178833	0.000322486	0.00688948	0.00170038	2.93169e-05	0	0.000293169	0.0024333	0.00278511	0.0102609	0.000293169	0.000469071
	0.196629	0.0186749	0.000732923	0.00105541	0.00559953	2.93169e-05	0	0.000293169	0.0112577	0.000351803	0	0.000322486	0	0.000908824	0.00161243	0.000351803	0	0.00266784	5.86338e-05	0	0.00175901	0	0.0151275	0.0293755	0.00114336	0.00445617
	0.157754	0.00301964	0	0.00117268	0.00392847	0.00128994	0	0.000175901	0.000469071	0.00196423	0.00076224	0.00128994	0.000263852	0.00140721	0.00307828	0.000263852	0	0.000293169	0.000175901	0.000117268	5.86338e-05	0.00369393	0.0144532	0.0852829	0.249634	0.000469071
	0.111111	0.00908824	0.000674289	0.00454412	0.00847259	0.00257989	0	0.000322486	0.00366461	0.0247435	2.93169e-05	8.79507e-05	0.000293169	0.00301964	0.00175901	0.0015538	5.86338e-05	0.00076224	0.0015538	0.00134858	0.000234535	0.0122838	0.0230724	0.0295808	0.0350923	0.000351803
	0.0962768	0.0022574	0.00149516	0.00255057	0.00354735	0.000175901	0	0.000263852	0.00375257	0.00299033	0.000175901	0	0.00214013	0.00123131	0.000410437	0.000175901	0	0.000351803	0.000410437	0.00128994	0.000557021	0.00386983	0.0356787	0.0658165	0.00533568	0.000234535
	0.138347	0.0246848	0.000293169	0.00513046	0.0121372	0.000586338	0.000615655	0	0	0.000850191	2.93169e-05	0.000469071	0	0.00196423	0.00199355	0.0017297	0.000234535	0.000439754	0.000615655	0.000586338	0.000732923	0	0.00990912	0.0124304	0	0.00117268
	0.131193	0.00691879	0	0.000879507	0.00474934	0.000175901	0	0.000175901	0.00114336	0.00211082	5.86338e-05	0	8.79507e-05	0.000293169	0.000850191	0.000674289	0	0.000674289	0.000146585	0.000351803	0.000263852	0.054207	0.00477866	0.108179	0.00574612	0.00237467
	k__Bacteria;p__Bacteroidota;c__Bacteroidia;o__Bacteroidales;f__Bacteroidaceae;g__Bacteroides;	k__Bacteria;p__Bacteroidota;c__Bacteroidia;o__Bacteroidales;f__Tannerellaceae;g__Parabacteroides;	k__Bacteria;p__Proteobacteria;c__Gammaproteobacteria;o__Enterobacterales;f__Enterobacteriaceae;g__Klebsiella;	k__Bacteria;p__Firmicutes;c__Clostridia;o__Oscillospirales;f__Eubacterium_coprostanoligenes_group;g__Eubacterium_coprostanoligenes_group;	k__Bacteria;p__Firmicutes;c__Clostridia;o__Lachnospirales;f__Lachnospiraceae;g__Lachnospiraceae_NK4A136_group;	k__Bacteria;p__Firmicutes;c__Clostridia;o__Oscillospirales;f__Oscillospiraceae;g__UCG-005;	k__Bacteria;p__Bacteroidota;c__Bacteroidia;o__Bacteroidales;f__Barnesiellaceae;g__Coprobacter;	k__Bacteria;p__Firmicutes;c__Clostridia;o__Peptostreptococcales-Tissierellales;f__Peptostreptococcaceae;g__Intestinibacter;	k__Bacteria;p__Firmicutes;c__Clostridia;o__Oscillospirales;f__Oscillospiraceae;g__UCG-002;	k__Bacteria;p__Firmicutes;c__Clostridia;o__Lachnospirales;f__Lachnospiraceae;g__Eubacterium_eligens_group;	k__Bacteria;p__Firmicutes;c__Clostridia;o__Lachnospirales;f__Lachnospiraceae;g__Eubacterium_ruminantium_group;	k__Bacteria;p__Firmicutes;c__Clostridia;o__Christensenellales;f__Christensenellaceae;g__Christensenellaceae_R-7_group;	k__Bacteria;p__Bacteroidota;c__Bacteroidia;o__Bacteroidales;f__Barnesiellaceae;g__Barnesiella;	k__Bacteria;p__Firmicutes;c__Clostridia;o__Oscillospirales;f__Ruminococcaceae;g__Incertae_Sedis;	k__Bacteria;p__Firmicutes;c__Clostridia;o__Lachnospirales;f__Lachnospiraceae;g__Ruminococcus_gnavus_group;	k__Bacteria;p__Firmicutes;c__Clostridia;o__Oscillospirales;f__Oscillospiraceae;g__Colidextribacter;	k__Bacteria;p__Firmicutes;c__Clostridia;o__Oscillospirales;f__UCG-010;g__UCG-010;	k__Bacteria;p__Firmicutes;c__Clostridia;o__Oscillospirales;f__Oscillospiraceae;g__Flavonifractor;	k__Bacteria;p__Firmicutes;c__Clostridia;o__Lachnospirales;f__Lachnospiraceae;g__Lachnospiraceae_UCG-010;	k__Bacteria;p__Firmicutes;c__Clostridia;o__Oscillospirales;f__Oscillospiraceae;g__UCG-003;	k__Bacteria;p__Firmicutes;c__Clostridia;o__Oscillospirales;f__Oscillospiraceae;g__Oscillibacter;	k__Bacteria;p__Firmicutes;c__Clostridia;o__Oscillospirales;f__Ruminococcaceae;g__CAG-352;	k__Bacteria;p__Firmicutes;c__Clostridia;o__Oscillospirales;f__Ruminococcaceae;g__Subdoligranulum;	k__Bacteria;p__Proteobacteria;c__Gammaproteobacteria;o__Enterobacterales;f__Enterobacteriaceae;g__Escherichia-Shigella;	k__Bacteria;p__Firmicutes;c__Negativicutes;o__Veillonellales-Selenomonadales;f__Selenomonadaceae;g__Megamonas;	k__Bacteria;p__Actinobacteriota;c__Coriobacteriia;o__Coriobacteriales;f__Coriobacteriaceae;g__Collinsella;
	Bacteroides	Parabacteroides	Klebsiella	Eubacterium_coprostanoligenes_group	Lachnospiraceae_NK4A136_group	UCG-005	Coprobacter	Intestinibacter	UCG-002	Eubacterium_eligens_group	Eubacterium_ruminantium_group	Christensenellaceae_R-7_group	Barnesiella	Incertae_Sedis	Ruminococcus_gnavus_group	Colidextribacter	UCG-010	Flavonifractor	Lachnospiraceae_UCG-010	UCG-003	Oscillibacter	CAG-352	Subdoligranulum	Escherichia-Shigella	Megamonas	Collinsella
	0.282996	0.0374963	0.00609792	0.0195251	0.0124597	0.00410437	0.0277631	0.00105541	0.00677221	0.0177954	0.00580475	0.00653767	0.000293169	0.00234535	0.00284374	0.000879507	0.000234535	0.00348871	0.00202287	0.00228672	0.00266784	0.00430959	0.018499	0.0208736	0	0.000469071
	0.176341	0.00747581	0.0024333	0.0134858	0.0103489	0.00252125	0.00158311	0.00392847	0.00460276	0.0162709	0.00199355	0.00724128	0.000498388	0.00219877	0.000791557	0.00146585	0.00117268	0.000791557	0.00146585	0.00222809	0.000938141	0.104691	0.0254471	0.00304896	0.0081501	0
	0.252507	0.0119027	0.00331281	0.0122545	0.00724128	0.00343008	0.00111404	0.00131926	0.00885371	0.00152448	0.00149516	0.0136324	0	0.00178833	0.00820874	0.000557021	0.000263852	0.00114336	0.00199355	0.00140721	0.000967458	0.00401642	0.0102316	0.0125183	0.00178833	0.000117268
	0.110965	0.00577543	0.00175901	0.00873644	0.0242744	0.00480797	0.00439754	0.00038112	0.00841395	0.00527704	0.000527704	0.0176195	0.00149516	0.00102609	0	0.00120199	0.00193492	0.000791557	0.00304896	0.00175901	0.000879507	0.00325418	0.0110525	0.00260921	0.000293169	0
	0.101437	0.0177954	0.047083	0.0454412	0.00850191	0.0290531	0.00231604	0.00120199	0.0211961	0.00636177	0.0176488	0.00609792	0.0015538	0.00240399	0.00260921	0.000879507	0.004163	0.00272647	0.00146585	0.00216945	0.00158311	0.00419232	0.00844327	0.00697743	0.000586338	0.000117268
	0.06309	0.0036353	0.00246262	0.00897098	0.0172383	0.00143653	0.000586338	0.0019056	0.00343008	0.0138376	0.00076224	0.00167106	0.00076224	0.00120199	0.00296101	0.000498388	0.000117268	0.0013779	0.000967458	0.000996775	0.000586338	0.00293169	0.0202873	0.01674	0.00850191	0
	0.0474934	0.0110525	0.0079742	0.0197303	0.00944005	0.00724128	0.000967458	0.00316623	0.00691879	0.00178833	0.00729991	0.00140721	0.00123131	0.00252125	0.000967458	0.00076224	0	0.00216945	0.00108473	0.00181765	0.00134858	0.00448549	0.0101437	0.0284081	0.000351803	0
	0.232219	0.00753445	0.00170038	0.0175901	0.036353	0.00284374	0.000586338	0.00114336	0.00477866	0.00425095	0.00105541	0.00477866	0.000175901	0.00296101	0.00466139	0.000644972	0.00038112	0.000791557	0.00498388	0.000996775	0.000527704	0.0093521	0.0170918	0.00867781	0.00237467	0
	0.277602	0.0385811	0.00143653	0.00489592	0.0072706	0.00246262	0.000850191	0.00445617	0.00249194	0.00167106	0.000732923	0.00114336	0.00076224	0.0144532	0.0134565	0.00222809	0	0.00293169	0.000850191	0.000879507	0.0038112	0.00222809	0.0190853	0.00249194	0.000175901	0
	0.29572	0.028496	0.000674289	0.0165641	0.00199355	0.00178833	0.000967458	0.000791557	0.00683084	0.000850191	0.000469071	0.000557021	0.000175901	0.00164175	0.00076224	0.000908824	2.93169e-05	0.0024333	0.000293169	0.000293169	0.0013779	0.0279097	0.0469364	0.00149516	0.000117268	0.00167106
	0.188361	0.0112577	0.0105248	0.0182644	0.00269716	0.00750513	0.0145705	0.00272647	0.0128994	0.012489	0.000469071	0.00167106	0.000498388	0.00131926	0.0024333	0.000439754	0.000527704	0.00196423	0.000586338	0.00131926	0.00128994	0.00999707	0.025066	0.00800352	0.000791557	0.000586338
	0.372266	0.00674289	0.00633245	0.00683084	0.00510114	0.000850191	0.000322486	0.0103489	0.00252125	0.0134271	0	0.00128994	0.000293169	0.000234535	0	0.0024333	0	0.000967458	0.00131926	0.00149516	0.000850191	0.00530636	0.0175315	0.00167106	0.000703606	0
	0.286016	0.00662562	0.00199355	0.00647904	0.00272647	0.00228672	0.000439754	0.00439754	0.00369393	0.00146585	0	0.00812079	0.00038112	0.000908824	0.0134858	0.000322486	0	0.00196423	0.000850191	0.000615655	0.000498388	0.00187628	0.0123717	0.0107593	0.00272647	0.000117268
	0.272383	0.00768103	0.00633245	0.0104955	0.0076224	0.00149516	0.00193492	0.00134858	0.00806215	0.00140721	8.79507e-05	0.00263852	0.000644972	0.000469071	0.000410437	0.000703606	0.000586338	0.000791557	0.00301964	0.00140721	0.000410437	0.000850191	0.0408091	0.00902961	0.000586338	0
	0.256083	0.110232	0.00562885	0.0114629	0.00187628	0.00856054	0.000498388	0.00246262	0.00944005	0.00269716	0.00152448	0.00111404	0.000791557	0.00202287	0.00293169	0.00038112	0.000615655	0.00351803	0.00164175	0.00211082	0.00131926	0.00123131	0.0217238	0.00598065	0.000908824	0
	0.347376	0.014805	0.00161243	0.00375257	0.00196423	0.000732923	0.000322486	0.00263852	0.00193492	0.00392847	0.000117268	0.00038112	0.000351803	0.000732923	0.00340076	0.00105541	0	0.00618587	0.00252125	0.000293169	0.00181765	0.000791557	0.0124597	0.0147757	0.00533568	5.86338e-05
	0.342656	0.0114922	0.00128994	0.0430372	0.00343008	0.004163	0.00114336	0.00357666	0.0060686	0.00386983	0.00158311	0.000117268	0.0019056	0.00126063	0.000351803	0.00076224	0	0.00228672	0.000351803	0.00131926	0.000938141	0.011375	0.0369393	0.0227792	0.0024333	0.000117268
	0.105101	0.0120786	0.00595133	0.0231897	0.00867781	0.00967458	0.000469071	0.00170038	0.024978	0.0228965	0.00794488	0.00278511	0.00791557	0.00436822	0.00671357	0.00164175	0.00404573	0.00128994	0.00134858	0.00175901	0.00120199	0.00375257	0.0277338	0.0305775	0.000967458	0.00504251
	0.192319	0.0138376	0.00688948	0.017209	0.00683084	0.00357666	0.000234535	0.00389915	0.0097039	0.0199355	0.00803283	0.00205218	0.00492524	0.00559953	0.00375257	0.00140721	0.00164175	0.00111404	0.00149516	0.00146585	0.0017297	0.010173	0.0293169	0.0270302	0.00263852	0.00158311
	0.156728	0.0119906	0.00469071	0.0254178	0.0358546	0.00627382	0.000850191	0.0019056	0.0154793	0.0155673	0.0177661	0.00184697	0.00949868	0.00234535	0.0024333	0.00266784	0.00486661	0.00170038	0.00117268	0.00196423	0.00205218	0.00938141	0.0346526	0.016652	0.000703606	0.00337145
	0.0813544	0.00428027	0.0198769	0.0143946	0.0117561	0.0038112	0.000146585	0.00234535	0.00844327	0.0181765	0.014805	0.00149516	0.00222809	0.00249194	0.0064204	0.00246262	0.00205218	0.00152448	0.00102609	0.000820874	0.00128994	0.00319554	0.019701	0.025066	0.00313691	0.00117268
	0.12404	0.01545	0.00463207	0.0155966	0.0124011	0.004163	0.00111404	0.00158311	0.0155673	0.012489	0.0105541	0.00325418	0.00861917	0.00498388	0.00263852	0.00501319	0.00196423	0.00120199	0.00108473	0.00263852	0.00199355	0.00348871	0.0219291	0.011287	0.000674289	0.00472002
	0.16265	0.0101437	0.00785693	0.0132512	0.0171211	0.00442685	0.000410437	0.00134858	0.0105541	0.0156259	0.00882439	0.00152448	0.00401642	0.00105541	0.00266784	0.00102609	0.00211082	0.00120199	0.00161243	0.0013779	0.00120199	0.00404573	0.0188215	0.0641747	0.000908824	0.00128994
	0.118059	0.00891234	0	0.00653767	0.00384052	0.00149516	0.00222809	0.0074465	0.00633245	0.00879507	0.00677221	0.000615655	0.00111404	0.000674289	0.00131926	0.00178833	2.93169e-05	0.000410437	0.00193492	0.00152448	0.000703606	0.00296101	0.0103196	0.00586338	0.000293169	0.00425095
	0.0968924	0.0165054	0.00117268	0.020903	0.0164761	0.00621519	0.000967458	0.00105541	0.01674	0.0195251	0.00782762	0.00240399	0.00612724	0.00472002	0.00448549	0.00158311	0.00392847	0.00102609	0.00149516	0.00196423	0.00108473	0.00252125	0.0230724	0.14978	0.00246262	0.0013779
	0.122076	0.0636177	0.000234535	0.00454412	0.00486661	0.000996775	0.000175901	0.0253005	0.00237467	0.00973322	0.00375257	0.000557021	0.000293169	0.000879507	0.00469071	0.000322486	0	0.00237467	0.000908824	0.000263852	0.000439754	0.00234535	0.00706538	0.00422164	0	0.000850191
	0.157285	0.0165641	0.000293169	0.0284374	0.0443272	0.0043389	0.00205218	0.00187628	0.0188215	0.0140428	0.0174729	0.00164175	0.0150689	0.00378188	0.00128994	0.00275579	0.00513046	0.0017297	0.000908824	0.00249194	0.00231604	0.00486661	0.0369686	0.0413662	0.0036353	0.0022574
	0.148285	0.0110232	0.00357666	0.0107886	0.00131926	0.00474934	0.000410437	0.0131926	0.00876576	0.0013779	0.00422164	0.000615655	0.00120199	0.000410437	0.000410437	0.000644972	2.93169e-05	0.000527704	0.000674289	0.000527704	0.000234535	0.0486368	0.0224861	0.00999707	0.000996775	0.00322486
	0.116183	0.0225154	0.00117268	0.0161536	0.0187042	0.00105541	0.0015538	0.000850191	0.0226327	0.0105248	0.0102609	0.00278511	0.0149516	0.00425095	0.00123131	0.00882439	0.00216945	0.00102609	0.00120199	0.00386983	0.0019056	0.00158311	0.0210789	0.0388742	0.00266784	0.00545295
	0.134653	0.0132219	0.000938141	0.0138962	0.023131	0.00181765	0.0013779	0.00120199	0.00888303	0.0122252	0.00812079	0.000938141	0.00551158	0.00175901	0.00175901	0.0015538	0.0024333	0.00076224	0.00143653	0.00149516	0.00123131	0.00146585	0.0169159	0.13304	0.00272647	0.000908824
	0.143975	0.00510114	0	0.00161243	0	0.00184697	0	0.00718264	0.00419232	0.00284374	0	0.00205218	0	0.00123131	0.000351803	5.86338e-05	0	0	0.000234535	0.00102609	0	0	0.00955731	0.000117268	0.000674289	0.00545295
	0.013134	0.00105541	0	0.000322486	0.00164175	2.93169e-05	5.86338e-05	0.000146585	5.86338e-05	0.000527704	0.000967458	0	0	0	0	0	0	0	2.93169e-05	0	0	0	0.00131926	5.86338e-05	0.0306362	0.000146585
	0.102111	0.0224861	0	0.000117268	0.000908824	0.000146585	0	0.00211082	5.86338e-05	0	0	0	0	0.00149516	0.00539431	0	0	0.000527704	0.00120199	0.000557021	0.000175901	0	0.00463207	0.000791557	0.000527704	0.000967458
	0.0275286	0.00724128	0	0.0134565	0.00753445	0.000351803	0	0.000205218	0.00161243	0.000351803	0.0013779	0.00199355	0.000175901	0.000820874	0	0.000351803	0.000293169	0.000293169	0.00108473	0.0013779	8.79507e-05	0.000967458	0.00659631	0.000322486	0.00117268	0.000410437
	0.0204632	0.0013779	0	0.00697743	0.00193492	0.000205218	0.000117268	0.000498388	0.000644972	0.000791557	0.000644972	0	0.000117268	0.000293169	0	0.000293169	0.00146585	0	5.86338e-05	0.000410437	0	0	0.00117268	0.000175901	0.0169745	0.000469071
	0.0359719	0.00117268	0	0.00290237	0.000527704	0.000263852	0	0.000410437	0.00231604	0.000527704	0.000234535	0.000293169	0.00114336	0.000234535	0	0.000175901	5.86338e-05	0.000791557	0.000351803	0.000469071	0	0.000351803	0.00351803	0.000351803	0.0864556	0.00656699
	0.208824	0.00199355	0	0.00134858	0.00117268	0	5.86338e-05	0	0.000410437	0.0015538	0.00123131	0.000234535	0	0.000791557	0	0	0.000117268	5.86338e-05	0.00111404	0.000263852	0	0	0.00442685	0.000234535	0.0428906	0.000410437
	0.152741	0.00228672	0	0.00287306	0.0143946	0.00196423	0.0013779	0	0.00252125	0.00621519	0.00410437	0.00401642	0.000908824	0.000527704	0.000586338	0.00108473	0.000791557	0.000175901	0.000850191	0.00161243	0	0.000586338	0.0357666	0.00105541	0.0531223	0.00193492
	0.00841395	0.00354735	0	0.000469071	0.0024333	0	0	0.000351803	0.000117268	0	0.000117268	0	0	0.000410437	0.00293169	0.000410437	0	0.000498388	0	0.00076224	0.000469071	0.000293169	0.00128994	0.000351803	0.000674289	0.00126063
	0.226737	0.00313691	0	0	0.000234535	5.86338e-05	0	0.000175901	0.000263852	0.000850191	0	0.000205218	0.000850191	0.000410437	0	0	2.93169e-05	0.000117268	0.000175901	0.000293169	0	0.000234535	0.0126942	0.00196423	0.000527704	0.00170038
	0.126444	0.00334213	0.000469071	0.000234535	0.00216945	0	0	0.000469071	0.000234535	0.023131	0	0.000205218	5.86338e-05	0.000117268	0	0	0	0	0	0.000644972	0	0.000644972	0.0211375	0.000527704	0.000527704	0.00246262
	0.00961595	0.000175901	0	0	0.000586338	0	0	0	0	0.00123131	0	0	0	0.000293169	0.00293169	0	0	2.93169e-05	0.000498388	0.000117268	0	0.000117268	0.123512	0.000234535	0.000527704	0.00322486
	0.132483	0.00759308	0	0.000439754	0.000469071	0.000175901	0	0.000469071	0.000527704	0.00152448	5.86338e-05	0.000410437	0.000117268	0.000146585	0.00791557	0	5.86338e-05	0.000908824	0.000175901	0.000175901	0.000175901	0.000674289	0.00521841	0.00134858	0.000967458	0.00161243
	0.0212548	0.00187628	0	0.000732923	0.00445617	0.000293169	0	0.000263852	0.000469071	0.00703606	0.000791557	0.000263852	0.000263852	0	0.000351803	0	0	0	0.00038112	0.000117268	5.86338e-05	0.000498388	0.00568748	0.000527704	0.00228672	0.00756376
	0.433216	0.0038112	0	0.000263852	0.000674289	0	0	0.000410437	0	0.000908824	8.79507e-05	0.000117268	0.00146585	0.000263852	0.000527704	5.86338e-05	5.86338e-05	0	0.000117268	0.000117268	0	0.00076224	0.00724128	0.000674289	0.000820874	0.0715626
	0.224011	0.00800352	0.000351803	0.0024333	0.00577543	0.000527704	0	0.000234535	0.00211082	0.00955731	0.000234535	0.00515978	0.00255057	0.000732923	0.000410437	0.000175901	5.86338e-05	0.000263852	0.00149516	0.000644972	0.000175901	0.0281442	0.022105	0.0237174	0.0104955	0.00375257
	0.319056	0.00548226	0	0.000439754	0.000469071	5.86338e-05	0.000439754	0	0.000117268	0.000527704	0.000205218	0.000175901	0.00299033	0.000175901	0.00765172	0.000146585	5.86338e-05	0.000293169	0.000469071	0.000205218	0	0.000410437	0.0015538	0.00237467	0.202257	0.0296101
	0.0326884	0.00439754	0	0.00580475	0.00477866	0.00161243	0	5.86338e-05	0.00263852	0.0236001	0.00709469	0.00222809	0.000820874	0.000615655	0	0	0.000439754	0.000117268	0.000820874	0.000644972	0.000205218	0.013134	0.0240399	0.000732923	0.0457051	0.0169452
	0.0161829	0.000498388	0	0.00202287	0.00492524	0.004163	0.00131926	0	0.00134858	0.0108473	0	0.0055409	0.000146585	0.000322486	0	0.000615655	0.00219877	0	0.00076224	0.000175901	5.86338e-05	0.000351803	0.00598065	0.000644972	0.014248	0.00809147
	0.0783934	0.00161243	0.000351803	0.000351803	0.00304896	0	0	0.00038112	0.000175901	0	5.86338e-05	0	0	0.000234535	0.000791557	0.000175901	0	0	5.86338e-05	0	0.000175901	0	0.00436822	0.000850191	0.0164761	0.0024333
	0.0188801	0.00149516	0	0.00542363	0.000527704	0.00513046	0	0.00328349	0.00662562	0.00709469	0.00266784	0.00322486	0.000293169	0.00668426	0.000967458	0.000293169	0.00167106	0	0.00158311	0.000469071	0.000234535	0.000996775	0.0679273	0.0129874	0.000850191	0.0281736
	0.0625623	0.00985048	0	0.0107007	0.00111404	0.000879507	0	0.000175901	0.00926415	0	0.00108473	0.00612724	0	0.000527704	0.00178833	0.000322486	0.00688948	0.00170038	2.93169e-05	0	0.000293169	0.0024333	0.00278511	0.0102609	0.000293169	0.000469071
	0.196629	0.0186749	0.000732923	0.00105541	0.00559953	2.93169e-05	0	0.000293169	0.0112577	0.000351803	0	0.000322486	0	0.000908824	0.00161243	0.000351803	0	0.00266784	5.86338e-05	0	0.00175901	0	0.0151275	0.0293755	0.00114336	0.00445617
	0.157754	0.00301964	0	0.00117268	0.00392847	0.00128994	0	0.000175901	0.000469071	0.00196423	0.00076224	0.00128994	0.000263852	0.00140721	0.00307828	0.000263852	0	0.000293169	0.000175901	0.000117268	5.86338e-05	0.00369393	0.0144532	0.0852829	0.249634	0.000469071
	0.111111	0.00908824	0.000674289	0.00454412	0.00847259	0.00257989	0	0.000322486	0.00366461	0.0247435	2.93169e-05	8.79507e-05	0.000293169	0.00301964	0.00175901	0.0015538	5.86338e-05	0.00076224	0.0015538	0.00134858	0.000234535	0.0122838	0.0230724	0.0295808	0.0350923	0.000351803
	0.0962768	0.0022574	0.00149516	0.00255057	0.00354735	0.000175901	0	0.000263852	0.00375257	0.00299033	0.000175901	0	0.00214013	0.00123131	0.000410437	0.000175901	0	0.000351803	0.000410437	0.00128994	0.000557021	0.00386983	0.0356787	0.0658165	0.00533568	0.000234535
	0.138347	0.0246848	0.000293169	0.00513046	0.0121372	0.000586338	0.000615655	0	0	0.000850191	2.93169e-05	0.000469071	0	0.00196423	0.00199355	0.0017297	0.000234535	0.000439754	0.000615655	0.000586338	0.000732923	0	0.00990912	0.0124304	0	0.00117268
	0.131193	0.00691879	0	0.000879507	0.00474934	0.000175901	0	0.000175901	0.00114336	0.00211082	5.86338e-05	0	8.79507e-05	0.000293169	0.000850191	0.000674289	0	0.000674289	0.000146585	0.000351803	0.000263852	0.054207	0.00477866	0.108179	0.00574612	0.00237467
	k__Bacteria;p__Bacteroidota;c__Bacteroidia;o__Bacteroidales;f__Bacteroidaceae;g__Bacteroides;	k__Bacteria;p__Bacteroidota;c__Bacteroidia;o__Bacteroidales;f__Tannerellaceae;g__Parabacteroides;	k__Bacteria;p__Proteobacteria;c__Gammaproteobacteria;o__Enterobacterales;f__Enterobacteriaceae;g__Klebsiella;	k__Bacteria;p__Firmicutes;c__Clostridia;o__Oscillospirales;f__Eubacterium_coprostanoligenes_group;g__Eubacterium_coprostanoligenes_group;	k__Bacteria;p__Firmicutes;c__Clostridia;o__Lachnospirales;f__Lachnospiraceae;g__Lachnospiraceae_NK4A136_group;	k__Bacteria;p__Firmicutes;c__Clostridia;o__Oscillospirales;f__Oscillospiraceae;g__UCG-005;	k__Bacteria;p__Bacteroidota;c__Bacteroidia;o__Bacteroidales;f__Barnesiellaceae;g__Coprobacter;	k__Bacteria;p__Firmicutes;c__Clostridia;o__Peptostreptococcales-Tissierellales;f__Peptostreptococcaceae;g__Intestinibacter;	k__Bacteria;p__Firmicutes;c__Clostridia;o__Oscillospirales;f__Oscillospiraceae;g__UCG-002;	k__Bacteria;p__Firmicutes;c__Clostridia;o__Lachnospirales;f__Lachnospiraceae;g__Eubacterium_eligens_group;	k__Bacteria;p__Firmicutes;c__Clostridia;o__Lachnospirales;f__Lachnospiraceae;g__Eubacterium_ruminantium_group;	k__Bacteria;p__Firmicutes;c__Clostridia;o__Christensenellales;f__Christensenellaceae;g__Christensenellaceae_R-7_group;	k__Bacteria;p__Bacteroidota;c__Bacteroidia;o__Bacteroidales;f__Barnesiellaceae;g__Barnesiella;	k__Bacteria;p__Firmicutes;c__Clostridia;o__Oscillospirales;f__Ruminococcaceae;g__Incertae_Sedis;	k__Bacteria;p__Firmicutes;c__Clostridia;o__Lachnospirales;f__Lachnospiraceae;g__Ruminococcus_gnavus_group;	k__Bacteria;p__Firmicutes;c__Clostridia;o__Oscillospirales;f__Oscillospiraceae;g__Colidextribacter;	k__Bacteria;p__Firmicutes;c__Clostridia;o__Oscillospirales;f__UCG-010;g__UCG-010;	k__Bacteria;p__Firmicutes;c__Clostridia;o__Oscillospirales;f__Oscillospiraceae;g__Flavonifractor;	k__Bacteria;p__Firmicutes;c__Clostridia;o__Lachnospirales;f__Lachnospiraceae;g__Lachnospiraceae_UCG-010;	k__Bacteria;p__Firmicutes;c__Clostridia;o__Oscillospirales;f__Oscillospiraceae;g__UCG-003;	k__Bacteria;p__Firmicutes;c__Clostridia;o__Oscillospirales;f__Oscillospiraceae;g__Oscillibacter;	k__Bacteria;p__Firmicutes;c__Clostridia;o__Oscillospirales;f__Ruminococcaceae;g__CAG-352;	k__Bacteria;p__Firmicutes;c__Clostridia;o__Oscillospirales;f__Ruminococcaceae;g__Subdoligranulum;	k__Bacteria;p__Proteobacteria;c__Gammaproteobacteria;o__Enterobacterales;f__Enterobacteriaceae;g__Escherichia-Shigella;	k__Bacteria;p__Firmicutes;c__Negativicutes;o__Veillonellales-Selenomonadales;f__Selenomonadaceae;g__Megamonas;	k__Bacteria;p__Actinobacteriota;c__Coriobacteriia;o__Coriobacteriales;f__Coriobacteriaceae;g__Collinsella;
	Bacteroides	Parabacteroides	Klebsiella	Eubacterium_coprostanoligenes_group	Lachnospiraceae_NK4A136_group	UCG-005	Coprobacter	Intestinibacter	UCG-002	Eubacterium_eligens_group	Eubacterium_ruminantium_group	Christensenellaceae_R-7_group	Barnesiella	Incertae_Sedis	Ruminococcus_gnavus_group	Colidextribacter	UCG-010	Flavonifractor	Lachnospiraceae_UCG-010	UCG-003	Oscillibacter	CAG-352	Subdoligranulum	Escherichia-Shigella	Megamonas	Collinsella
	0.282996	0.0374963	0.00609792	0.0195251	0.0124597	0.00410437	0.0277631	0.00105541	0.00677221	0.0177954	0.00580475	0.00653767	0.000293169	0.00234535	0.00284374	0.000879507	0.000234535	0.00348871	0.00202287	0.00228672	0.00266784	0.00430959	0.018499	0.0208736	0	0.000469071
	0.176341	0.00747581	0.0024333	0.0134858	0.0103489	0.00252125	0.00158311	0.00392847	0.00460276	0.0162709	0.00199355	0.00724128	0.000498388	0.00219877	0.000791557	0.00146585	0.00117268	0.000791557	0.00146585	0.00222809	0.000938141	0.104691	0.0254471	0.00304896	0.0081501	0
	0.252507	0.0119027	0.00331281	0.0122545	0.00724128	0.00343008	0.00111404	0.00131926	0.00885371	0.00152448	0.00149516	0.0136324	0	0.00178833	0.00820874	0.000557021	0.000263852	0.00114336	0.00199355	0.00140721	0.000967458	0.00401642	0.0102316	0.0125183	0.00178833	0.000117268
	0.110965	0.00577543	0.00175901	0.00873644	0.0242744	0.00480797	0.00439754	0.00038112	0.00841395	0.00527704	0.000527704	0.0176195	0.00149516	0.00102609	0	0.00120199	0.00193492	0.000791557	0.00304896	0.00175901	0.000879507	0.00325418	0.0110525	0.00260921	0.000293169	0
	0.101437	0.0177954	0.047083	0.0454412	0.00850191	0.0290531	0.00231604	0.00120199	0.0211961	0.00636177	0.0176488	0.00609792	0.0015538	0.00240399	0.00260921	0.000879507	0.004163	0.00272647	0.00146585	0.00216945	0.00158311	0.00419232	0.00844327	0.00697743	0.000586338	0.000117268
	0.06309	0.0036353	0.00246262	0.00897098	0.0172383	0.00143653	0.000586338	0.0019056	0.00343008	0.0138376	0.00076224	0.00167106	0.00076224	0.00120199	0.00296101	0.000498388	0.000117268	0.0013779	0.000967458	0.000996775	0.000586338	0.00293169	0.0202873	0.01674	0.00850191	0
	0.0474934	0.0110525	0.0079742	0.0197303	0.00944005	0.00724128	0.000967458	0.00316623	0.00691879	0.00178833	0.00729991	0.00140721	0.00123131	0.00252125	0.000967458	0.00076224	0	0.00216945	0.00108473	0.00181765	0.00134858	0.00448549	0.0101437	0.0284081	0.000351803	0
	0.232219	0.00753445	0.00170038	0.0175901	0.036353	0.00284374	0.000586338	0.00114336	0.00477866	0.00425095	0.00105541	0.00477866	0.000175901	0.00296101	0.00466139	0.000644972	0.00038112	0.000791557	0.00498388	0.000996775	0.000527704	0.0093521	0.0170918	0.00867781	0.00237467	0
	0.277602	0.0385811	0.00143653	0.00489592	0.0072706	0.00246262	0.000850191	0.00445617	0.00249194	0.00167106	0.000732923	0.00114336	0.00076224	0.0144532	0.0134565	0.00222809	0	0.00293169	0.000850191	0.000879507	0.0038112	0.00222809	0.0190853	0.00249194	0.000175901	0
	0.29572	0.028496	0.000674289	0.0165641	0.00199355	0.00178833	0.000967458	0.000791557	0.00683084	0.000850191	0.000469071	0.000557021	0.000175901	0.00164175	0.00076224	0.000908824	2.93169e-05	0.0024333	0.000293169	0.000293169	0.0013779	0.0279097	0.0469364	0.00149516	0.000117268	0.00167106
	0.188361	0.0112577	0.0105248	0.0182644	0.00269716	0.00750513	0.0145705	0.00272647	0.0128994	0.012489	0.000469071	0.00167106	0.000498388	0.00131926	0.0024333	0.000439754	0.000527704	0.00196423	0.000586338	0.00131926	0.00128994	0.00999707	0.025066	0.00800352	0.000791557	0.000586338
	0.372266	0.00674289	0.00633245	0.00683084	0.00510114	0.000850191	0.000322486	0.0103489	0.00252125	0.0134271	0	0.00128994	0.000293169	0.000234535	0	0.0024333	0	0.000967458	0.00131926	0.00149516	0.000850191	0.00530636	0.0175315	0.00167106	0.000703606	0
	0.286016	0.00662562	0.00199355	0.00647904	0.00272647	0.00228672	0.000439754	0.00439754	0.00369393	0.00146585	0	0.00812079	0.00038112	0.000908824	0.0134858	0.000322486	0	0.00196423	0.000850191	0.000615655	0.000498388	0.00187628	0.0123717	0.0107593	0.00272647	0.000117268
	0.272383	0.00768103	0.00633245	0.0104955	0.0076224	0.00149516	0.00193492	0.00134858	0.00806215	0.00140721	8.79507e-05	0.00263852	0.000644972	0.000469071	0.000410437	0.000703606	0.000586338	0.000791557	0.00301964	0.00140721	0.000410437	0.000850191	0.0408091	0.00902961	0.000586338	0
	0.256083	0.110232	0.00562885	0.0114629	0.00187628	0.00856054	0.000498388	0.00246262	0.00944005	0.00269716	0.00152448	0.00111404	0.000791557	0.00202287	0.00293169	0.00038112	0.000615655	0.00351803	0.00164175	0.00211082	0.00131926	0.00123131	0.0217238	0.00598065	0.000908824	0
	0.347376	0.014805	0.00161243	0.00375257	0.00196423	0.000732923	0.000322486	0.00263852	0.00193492	0.00392847	0.000117268	0.00038112	0.000351803	0.000732923	0.00340076	0.00105541	0	0.00618587	0.00252125	0.000293169	0.00181765	0.000791557	0.0124597	0.0147757	0.00533568	5.86338e-05
	0.342656	0.0114922	0.00128994	0.0430372	0.00343008	0.004163	0.00114336	0.00357666	0.0060686	0.00386983	0.00158311	0.000117268	0.0019056	0.00126063	0.000351803	0.00076224	0	0.00228672	0.000351803	0.00131926	0.000938141	0.011375	0.0369393	0.0227792	0.0024333	0.000117268
	0.105101	0.0120786	0.00595133	0.0231897	0.00867781	0.00967458	0.000469071	0.00170038	0.024978	0.0228965	0.00794488	0.00278511	0.00791557	0.00436822	0.00671357	0.00164175	0.00404573	0.00128994	0.00134858	0.00175901	0.00120199	0.00375257	0.0277338	0.0305775	0.000967458	0.00504251
	0.192319	0.0138376	0.00688948	0.017209	0.00683084	0.00357666	0.000234535	0.00389915	0.0097039	0.0199355	0.00803283	0.00205218	0.00492524	0.00559953	0.00375257	0.00140721	0.00164175	0.00111404	0.00149516	0.00146585	0.0017297	0.010173	0.0293169	0.0270302	0.00263852	0.00158311
	0.156728	0.0119906	0.00469071	0.0254178	0.0358546	0.00627382	0.000850191	0.0019056	0.0154793	0.0155673	0.0177661	0.00184697	0.00949868	0.00234535	0.0024333	0.00266784	0.00486661	0.00170038	0.00117268	0.00196423	0.00205218	0.00938141	0.0346526	0.016652	0.000703606	0.00337145
	0.0813544	0.00428027	0.0198769	0.0143946	0.0117561	0.0038112	0.000146585	0.00234535	0.00844327	0.0181765	0.014805	0.00149516	0.00222809	0.00249194	0.0064204	0.00246262	0.00205218	0.00152448	0.00102609	0.000820874	0.00128994	0.00319554	0.019701	0.025066	0.00313691	0.00117268
	0.12404	0.01545	0.00463207	0.0155966	0.0124011	0.004163	0.00111404	0.00158311	0.0155673	0.012489	0.0105541	0.00325418	0.00861917	0.00498388	0.00263852	0.00501319	0.00196423	0.00120199	0.00108473	0.00263852	0.00199355	0.00348871	0.0219291	0.011287	0.000674289	0.00472002
	0.16265	0.0101437	0.00785693	0.0132512	0.0171211	0.00442685	0.000410437	0.00134858	0.0105541	0.0156259	0.00882439	0.00152448	0.00401642	0.00105541	0.00266784	0.00102609	0.00211082	0.00120199	0.00161243	0.0013779	0.00120199	0.00404573	0.0188215	0.0641747	0.000908824	0.00128994
	0.118059	0.00891234	0	0.00653767	0.00384052	0.00149516	0.00222809	0.0074465	0.00633245	0.00879507	0.00677221	0.000615655	0.00111404	0.000674289	0.00131926	0.00178833	2.93169e-05	0.000410437	0.00193492	0.00152448	0.000703606	0.00296101	0.0103196	0.00586338	0.000293169	0.00425095
	0.0968924	0.0165054	0.00117268	0.020903	0.0164761	0.00621519	0.000967458	0.00105541	0.01674	0.0195251	0.00782762	0.00240399	0.00612724	0.00472002	0.00448549	0.00158311	0.00392847	0.00102609	0.00149516	0.00196423	0.00108473	0.00252125	0.0230724	0.14978	0.00246262	0.0013779
	0.122076	0.0636177	0.000234535	0.00454412	0.00486661	0.000996775	0.000175901	0.0253005	0.00237467	0.00973322	0.00375257	0.000557021	0.000293169	0.000879507	0.00469071	0.000322486	0	0.00237467	0.000908824	0.000263852	0.000439754	0.00234535	0.00706538	0.00422164	0	0.000850191
	0.157285	0.0165641	0.000293169	0.0284374	0.0443272	0.0043389	0.00205218	0.00187628	0.0188215	0.0140428	0.0174729	0.00164175	0.0150689	0.00378188	0.00128994	0.00275579	0.00513046	0.0017297	0.000908824	0.00249194	0.00231604	0.00486661	0.0369686	0.0413662	0.0036353	0.0022574
	0.148285	0.0110232	0.00357666	0.0107886	0.00131926	0.00474934	0.000410437	0.0131926	0.00876576	0.0013779	0.00422164	0.000615655	0.00120199	0.000410437	0.000410437	0.000644972	2.93169e-05	0.000527704	0.000674289	0.000527704	0.000234535	0.0486368	0.0224861	0.00999707	0.000996775	0.00322486
	0.116183	0.0225154	0.00117268	0.0161536	0.0187042	0.00105541	0.0015538	0.000850191	0.0226327	0.0105248	0.0102609	0.00278511	0.0149516	0.00425095	0.00123131	0.00882439	0.00216945	0.00102609	0.00120199	0.00386983	0.0019056	0.00158311	0.0210789	0.0388742	0.00266784	0.00545295
	0.134653	0.0132219	0.000938141	0.0138962	0.023131	0.00181765	0.0013779	0.00120199	0.00888303	0.0122252	0.00812079	0.000938141	0.00551158	0.00175901	0.00175901	0.0015538	0.0024333	0.00076224	0.00143653	0.00149516	0.00123131	0.00146585	0.0169159	0.13304	0.00272647	0.000908824
	0.143975	0.00510114	0	0.00161243	0	0.00184697	0	0.00718264	0.00419232	0.00284374	0	0.00205218	0	0.00123131	0.000351803	5.86338e-05	0	0	0.000234535	0.00102609	0	0	0.00955731	0.000117268	0.000674289	0.00545295
	0.013134	0.00105541	0	0.000322486	0.00164175	2.93169e-05	5.86338e-05	0.000146585	5.86338e-05	0.000527704	0.000967458	0	0	0	0	0	0	0	2.93169e-05	0	0	0	0.00131926	5.86338e-05	0.0306362	0.000146585
	0.102111	0.0224861	0	0.000117268	0.000908824	0.000146585	0	0.00211082	5.86338e-05	0	0	0	0	0.00149516	0.00539431	0	0	0.000527704	0.00120199	0.000557021	0.000175901	0	0.00463207	0.000791557	0.000527704	0.000967458
	0.0275286	0.00724128	0	0.0134565	0.00753445	0.000351803	0	0.000205218	0.00161243	0.000351803	0.0013779	0.00199355	0.000175901	0.000820874	0	0.000351803	0.000293169	0.000293169	0.00108473	0.0013779	8.79507e-05	0.000967458	0.00659631	0.000322486	0.00117268	0.000410437
	0.0204632	0.0013779	0	0.00697743	0.00193492	0.000205218	0.000117268	0.000498388	0.000644972	0.000791557	0.000644972	0	0.000117268	0.000293169	0	0.000293169	0.00146585	0	5.86338e-05	0.000410437	0	0	0.00117268	0.000175901	0.0169745	0.000469071
	0.0359719	0.00117268	0	0.00290237	0.000527704	0.000263852	0	0.000410437	0.00231604	0.000527704	0.000234535	0.000293169	0.00114336	0.000234535	0	0.000175901	5.86338e-05	0.000791557	0.000351803	0.000469071	0	0.000351803	0.00351803	0.000351803	0.0864556	0.00656699
	0.208824	0.00199355	0	0.00134858	0.00117268	0	5.86338e-05	0	0.000410437	0.0015538	0.00123131	0.000234535	0	0.000791557	0	0	0.000117268	5.86338e-05	0.00111404	0.000263852	0	0	0.00442685	0.000234535	0.0428906	0.000410437
	0.152741	0.00228672	0	0.00287306	0.0143946	0.00196423	0.0013779	0	0.00252125	0.00621519	0.00410437	0.00401642	0.000908824	0.000527704	0.000586338	0.00108473	0.000791557	0.000175901	0.000850191	0.00161243	0	0.000586338	0.0357666	0.00105541	0.0531223	0.00193492
	0.00841395	0.00354735	0	0.000469071	0.0024333	0	0	0.000351803	0.000117268	0	0.000117268	0	0	0.000410437	0.00293169	0.000410437	0	0.000498388	0	0.00076224	0.000469071	0.000293169	0.00128994	0.000351803	0.000674289	0.00126063
	0.226737	0.00313691	0	0	0.000234535	5.86338e-05	0	0.000175901	0.000263852	0.000850191	0	0.000205218	0.000850191	0.000410437	0	0	2.93169e-05	0.000117268	0.000175901	0.000293169	0	0.000234535	0.0126942	0.00196423	0.000527704	0.00170038
	0.126444	0.00334213	0.000469071	0.000234535	0.00216945	0	0	0.000469071	0.000234535	0.023131	0	0.000205218	5.86338e-05	0.000117268	0	0	0	0	0	0.000644972	0	0.000644972	0.0211375	0.000527704	0.000527704	0.00246262
	0.00961595	0.000175901	0	0	0.000586338	0	0	0	0	0.00123131	0	0	0	0.000293169	0.00293169	0	0	2.93169e-05	0.000498388	0.000117268	0	0.000117268	0.123512	0.000234535	0.000527704	0.00322486
	0.132483	0.00759308	0	0.000439754	0.000469071	0.000175901	0	0.000469071	0.000527704	0.00152448	5.86338e-05	0.000410437	0.000117268	0.000146585	0.00791557	0	5.86338e-05	0.000908824	0.000175901	0.000175901	0.000175901	0.000674289	0.00521841	0.00134858	0.000967458	0.00161243
	0.0212548	0.00187628	0	0.000732923	0.00445617	0.000293169	0	0.000263852	0.000469071	0.00703606	0.000791557	0.000263852	0.000263852	0	0.000351803	0	0	0	0.00038112	0.000117268	5.86338e-05	0.000498388	0.00568748	0.000527704	0.00228672	0.00756376
	0.433216	0.0038112	0	0.000263852	0.000674289	0	0	0.000410437	0	0.000908824	8.79507e-05	0.000117268	0.00146585	0.000263852	0.000527704	5.86338e-05	5.86338e-05	0	0.000117268	0.000117268	0	0.00076224	0.00724128	0.000674289	0.000820874	0.0715626
	0.224011	0.00800352	0.000351803	0.0024333	0.00577543	0.000527704	0	0.000234535	0.00211082	0.00955731	0.000234535	0.00515978	0.00255057	0.000732923	0.000410437	0.000175901	5.86338e-05	0.000263852	0.00149516	0.000644972	0.000175901	0.0281442	0.022105	0.0237174	0.0104955	0.00375257
	0.319056	0.00548226	0	0.000439754	0.000469071	5.86338e-05	0.000439754	0	0.000117268	0.000527704	0.000205218	0.000175901	0.00299033	0.000175901	0.00765172	0.000146585	5.86338e-05	0.000293169	0.000469071	0.000205218	0	0.000410437	0.0015538	0.00237467	0.202257	0.0296101
	0.0326884	0.00439754	0	0.00580475	0.00477866	0.00161243	0	5.86338e-05	0.00263852	0.0236001	0.00709469	0.00222809	0.000820874	0.000615655	0	0	0.000439754	0.000117268	0.000820874	0.000644972	0.000205218	0.013134	0.0240399	0.000732923	0.0457051	0.0169452
	0.0161829	0.000498388	0	0.00202287	0.00492524	0.004163	0.00131926	0	0.00134858	0.0108473	0	0.0055409	0.000146585	0.000322486	0	0.000615655	0.00219877	0	0.00076224	0.000175901	5.86338e-05	0.000351803	0.00598065	0.000644972	0.014248	0.00809147
	0.0783934	0.00161243	0.000351803	0.000351803	0.00304896	0	0	0.00038112	0.000175901	0	5.86338e-05	0	0	0.000234535	0.000791557	0.000175901	0	0	5.86338e-05	0	0.000175901	0	0.00436822	0.000850191	0.0164761	0.0024333
	0.0188801	0.00149516	0	0.00542363	0.000527704	0.00513046	0	0.00328349	0.00662562	0.00709469	0.00266784	0.00322486	0.000293169	0.00668426	0.000967458	0.000293169	0.00167106	0	0.00158311	0.000469071	0.000234535	0.000996775	0.0679273	0.0129874	0.000850191	0.0281736
	0.0625623	0.00985048	0	0.0107007	0.00111404	0.000879507	0	0.000175901	0.00926415	0	0.00108473	0.00612724	0	0.000527704	0.00178833	0.000322486	0.00688948	0.00170038	2.93169e-05	0	0.000293169	0.0024333	0.00278511	0.0102609	0.000293169	0.000469071
	0.196629	0.0186749	0.000732923	0.00105541	0.00559953	2.93169e-05	0	0.000293169	0.0112577	0.000351803	0	0.000322486	0	0.000908824	0.00161243	0.000351803	0	0.00266784	5.86338e-05	0	0.00175901	0	0.0151275	0.0293755	0.00114336	0.00445617
	0.157754	0.00301964	0	0.00117268	0.00392847	0.00128994	0	0.000175901	0.000469071	0.00196423	0.00076224	0.00128994	0.000263852	0.00140721	0.00307828	0.000263852	0	0.000293169	0.000175901	0.000117268	5.86338e-05	0.00369393	0.0144532	0.0852829	0.249634	0.000469071
	0.111111	0.00908824	0.000674289	0.00454412	0.00847259	0.00257989	0	0.000322486	0.00366461	0.0247435	2.93169e-05	8.79507e-05	0.000293169	0.00301964	0.00175901	0.0015538	5.86338e-05	0.00076224	0.0015538	0.00134858	0.000234535	0.0122838	0.0230724	0.0295808	0.0350923	0.000351803
	0.0962768	0.0022574	0.00149516	0.00255057	0.00354735	0.000175901	0	0.000263852	0.00375257	0.00299033	0.000175901	0	0.00214013	0.00123131	0.000410437	0.000175901	0	0.000351803	0.000410437	0.00128994	0.000557021	0.00386983	0.0356787	0.0658165	0.00533568	0.000234535
	0.138347	0.0246848	0.000293169	0.00513046	0.0121372	0.000586338	0.000615655	0	0	0.000850191	2.93169e-05	0.000469071	0	0.00196423	0.00199355	0.0017297	0.000234535	0.000439754	0.000615655	0.000586338	0.000732923	0	0.00990912	0.0124304	0	0.00117268
	0.131193	0.00691879	0	0.000879507	0.00474934	0.000175901	0	0.000175901	0.00114336	0.00211082	5.86338e-05	0	8.79507e-05	0.000293169	0.000850191	0.000674289	0	0.000674289	0.000146585	0.000351803	0.000263852	0.054207	0.00477866	0.108179	0.00574612	0.00237467
	k__Bacteria;p__Bacteroidota;c__Bacteroidia;o__Bacteroidales;f__Bacteroidaceae;g__Bacteroides;	k__Bacteria;p__Bacteroidota;c__Bacteroidia;o__Bacteroidales;f__Tannerellaceae;g__Parabacteroides;	k__Bacteria;p__Proteobacteria;c__Gammaproteobacteria;o__Enterobacterales;f__Enterobacteriaceae;g__Klebsiella;	k__Bacteria;p__Firmicutes;c__Clostridia;o__Oscillospirales;f__Eubacterium_coprostanoligenes_group;g__Eubacterium_coprostanoligenes_group;	k__Bacteria;p__Firmicutes;c__Clostridia;o__Lachnospirales;f__Lachnospiraceae;g__Lachnospiraceae_NK4A136_group;	k__Bacteria;p__Firmicutes;c__Clostridia;o__Oscillospirales;f__Oscillospiraceae;g__UCG-005;	k__Bacteria;p__Bacteroidota;c__Bacteroidia;o__Bacteroidales;f__Barnesiellaceae;g__Coprobacter;	k__Bacteria;p__Firmicutes;c__Clostridia;o__Peptostreptococcales-Tissierellales;f__Peptostreptococcaceae;g__Intestinibacter;	k__Bacteria;p__Firmicutes;c__Clostridia;o__Oscillospirales;f__Oscillospiraceae;g__UCG-002;	k__Bacteria;p__Firmicutes;c__Clostridia;o__Lachnospirales;f__Lachnospiraceae;g__Eubacterium_eligens_group;	k__Bacteria;p__Firmicutes;c__Clostridia;o__Lachnospirales;f__Lachnospiraceae;g__Eubacterium_ruminantium_group;	k__Bacteria;p__Firmicutes;c__Clostridia;o__Christensenellales;f__Christensenellaceae;g__Christensenellaceae_R-7_group;	k__Bacteria;p__Bacteroidota;c__Bacteroidia;o__Bacteroidales;f__Barnesiellaceae;g__Barnesiella;	k__Bacteria;p__Firmicutes;c__Clostridia;o__Oscillospirales;f__Ruminococcaceae;g__Incertae_Sedis;	k__Bacteria;p__Firmicutes;c__Clostridia;o__Lachnospirales;f__Lachnospiraceae;g__Ruminococcus_gnavus_group;	k__Bacteria;p__Firmicutes;c__Clostridia;o__Oscillospirales;f__Oscillospiraceae;g__Colidextribacter;	k__Bacteria;p__Firmicutes;c__Clostridia;o__Oscillospirales;f__UCG-010;g__UCG-010;	k__Bacteria;p__Firmicutes;c__Clostridia;o__Oscillospirales;f__Oscillospiraceae;g__Flavonifractor;	k__Bacteria;p__Firmicutes;c__Clostridia;o__Lachnospirales;f__Lachnospiraceae;g__Lachnospiraceae_UCG-010;	k__Bacteria;p__Firmicutes;c__Clostridia;o__Oscillospirales;f__Oscillospiraceae;g__UCG-003;	k__Bacteria;p__Firmicutes;c__Clostridia;o__Oscillospirales;f__Oscillospiraceae;g__Oscillibacter;	k__Bacteria;p__Firmicutes;c__Clostridia;o__Oscillospirales;f__Ruminococcaceae;g__CAG-352;	k__Bacteria;p__Firmicutes;c__Clostridia;o__Oscillospirales;f__Ruminococcaceae;g__Subdoligranulum;	k__Bacteria;p__Proteobacteria;c__Gammaproteobacteria;o__Enterobacterales;f__Enterobacteriaceae;g__Escherichia-Shigella;	k__Bacteria;p__Firmicutes;c__Negativicutes;o__Veillonellales-Selenomonadales;f__Selenomonadaceae;g__Megamonas;	k__Bacteria;p__Actinobacteriota;c__Coriobacteriia;o__Coriobacteriales;f__Coriobacteriaceae;g__Collinsella;
	Bacteroides	Parabacteroides	Klebsiella	Eubacterium_coprostanoligenes_group	Lachnospiraceae_NK4A136_group	UCG-005	Coprobacter	Intestinibacter	UCG-002	Eubacterium_eligens_group	Eubacterium_ruminantium_group	Christensenellaceae_R-7_group	Barnesiella	Incertae_Sedis	Ruminococcus_gnavus_group	Colidextribacter	UCG-010	Flavonifractor	Lachnospiraceae_UCG-010	UCG-003	Oscillibacter	CAG-352	Subdoligranulum	Escherichia-Shigella	Megamonas	Collinsella
	0.282996	0.0374963	0.00609792	0.0195251	0.0124597	0.00410437	0.0277631	0.00105541	0.00677221	0.0177954	0.00580475	0.00653767	0.000293169	0.00234535	0.00284374	0.000879507	0.000234535	0.00348871	0.00202287	0.00228672	0.00266784	0.00430959	0.018499	0.0208736	0	0.000469071
	0.176341	0.00747581	0.0024333	0.0134858	0.0103489	0.00252125	0.00158311	0.00392847	0.00460276	0.0162709	0.00199355	0.00724128	0.000498388	0.00219877	0.000791557	0.00146585	0.00117268	0.000791557	0.00146585	0.00222809	0.000938141	0.104691	0.0254471	0.00304896	0.0081501	0
	0.252507	0.0119027	0.00331281	0.0122545	0.00724128	0.00343008	0.00111404	0.00131926	0.00885371	0.00152448	0.00149516	0.0136324	0	0.00178833	0.00820874	0.000557021	0.000263852	0.00114336	0.00199355	0.00140721	0.000967458	0.00401642	0.0102316	0.0125183	0.00178833	0.000117268
	0.110965	0.00577543	0.00175901	0.00873644	0.0242744	0.00480797	0.00439754	0.00038112	0.00841395	0.00527704	0.000527704	0.0176195	0.00149516	0.00102609	0	0.00120199	0.00193492	0.000791557	0.00304896	0.00175901	0.000879507	0.00325418	0.0110525	0.00260921	0.000293169	0
	0.101437	0.0177954	0.047083	0.0454412	0.00850191	0.0290531	0.00231604	0.00120199	0.0211961	0.00636177	0.0176488	0.00609792	0.0015538	0.00240399	0.00260921	0.000879507	0.004163	0.00272647	0.00146585	0.00216945	0.00158311	0.00419232	0.00844327	0.00697743	0.000586338	0.000117268
	0.06309	0.0036353	0.00246262	0.00897098	0.0172383	0.00143653	0.000586338	0.0019056	0.00343008	0.0138376	0.00076224	0.00167106	0.00076224	0.00120199	0.00296101	0.000498388	0.000117268	0.0013779	0.000967458	0.000996775	0.000586338	0.00293169	0.0202873	0.01674	0.00850191	0
	0.0474934	0.0110525	0.0079742	0.0197303	0.00944005	0.00724128	0.000967458	0.00316623	0.00691879	0.00178833	0.00729991	0.00140721	0.00123131	0.00252125	0.000967458	0.00076224	0	0.00216945	0.00108473	0.00181765	0.00134858	0.00448549	0.0101437	0.0284081	0.000351803	0
	0.232219	0.00753445	0.00170038	0.0175901	0.036353	0.00284374	0.000586338	0.00114336	0.00477866	0.00425095	0.00105541	0.00477866	0.000175901	0.00296101	0.00466139	0.000644972	0.00038112	0.000791557	0.00498388	0.000996775	0.000527704	0.0093521	0.0170918	0.00867781	0.00237467	0
	0.277602	0.0385811	0.00143653	0.00489592	0.0072706	0.00246262	0.000850191	0.00445617	0.00249194	0.00167106	0.000732923	0.00114336	0.00076224	0.0144532	0.0134565	0.00222809	0	0.00293169	0.000850191	0.000879507	0.0038112	0.00222809	0.0190853	0.00249194	0.000175901	0
	0.29572	0.028496	0.000674289	0.0165641	0.00199355	0.00178833	0.000967458	0.000791557	0.00683084	0.000850191	0.000469071	0.000557021	0.000175901	0.00164175	0.00076224	0.000908824	2.93169e-05	0.0024333	0.000293169	0.000293169	0.0013779	0.0279097	0.0469364	0.00149516	0.000117268	0.00167106
	0.188361	0.0112577	0.0105248	0.0182644	0.00269716	0.00750513	0.0145705	0.00272647	0.0128994	0.012489	0.000469071	0.00167106	0.000498388	0.00131926	0.0024333	0.000439754	0.000527704	0.00196423	0.000586338	0.00131926	0.00128994	0.00999707	0.025066	0.00800352	0.000791557	0.000586338
	0.372266	0.00674289	0.00633245	0.00683084	0.00510114	0.000850191	0.000322486	0.0103489	0.00252125	0.0134271	0	0.00128994	0.000293169	0.000234535	0	0.0024333	0	0.000967458	0.00131926	0.00149516	0.000850191	0.00530636	0.0175315	0.00167106	0.000703606	0
	0.286016	0.00662562	0.00199355	0.00647904	0.00272647	0.00228672	0.000439754	0.00439754	0.00369393	0.00146585	0	0.00812079	0.00038112	0.000908824	0.0134858	0.000322486	0	0.00196423	0.000850191	0.000615655	0.000498388	0.00187628	0.0123717	0.0107593	0.00272647	0.000117268
	0.272383	0.00768103	0.00633245	0.0104955	0.0076224	0.00149516	0.00193492	0.00134858	0.00806215	0.00140721	8.79507e-05	0.00263852	0.000644972	0.000469071	0.000410437	0.000703606	0.000586338	0.000791557	0.00301964	0.00140721	0.000410437	0.000850191	0.0408091	0.00902961	0.000586338	0
	0.256083	0.110232	0.00562885	0.0114629	0.00187628	0.00856054	0.000498388	0.00246262	0.00944005	0.00269716	0.00152448	0.00111404	0.000791557	0.00202287	0.00293169	0.00038112	0.000615655	0.00351803	0.00164175	0.00211082	0.00131926	0.00123131	0.0217238	0.00598065	0.000908824	0
	0.347376	0.014805	0.00161243	0.00375257	0.00196423	0.000732923	0.000322486	0.00263852	0.00193492	0.00392847	0.000117268	0.00038112	0.000351803	0.000732923	0.00340076	0.00105541	0	0.00618587	0.00252125	0.000293169	0.00181765	0.000791557	0.0124597	0.0147757	0.00533568	5.86338e-05
	0.342656	0.0114922	0.00128994	0.0430372	0.00343008	0.004163	0.00114336	0.00357666	0.0060686	0.00386983	0.00158311	0.000117268	0.0019056	0.00126063	0.000351803	0.00076224	0	0.00228672	0.000351803	0.00131926	0.000938141	0.011375	0.0369393	0.0227792	0.0024333	0.000117268
	0.105101	0.0120786	0.00595133	0.0231897	0.00867781	0.00967458	0.000469071	0.00170038	0.024978	0.0228965	0.00794488	0.00278511	0.00791557	0.00436822	0.00671357	0.00164175	0.00404573	0.00128994	0.00134858	0.00175901	0.00120199	0.00375257	0.0277338	0.0305775	0.000967458	0.00504251
	0.192319	0.0138376	0.00688948	0.017209	0.00683084	0.00357666	0.000234535	0.00389915	0.0097039	0.0199355	0.00803283	0.00205218	0.00492524	0.00559953	0.00375257	0.00140721	0.00164175	0.00111404	0.00149516	0.00146585	0.0017297	0.010173	0.0293169	0.0270302	0.00263852	0.00158311
	0.156728	0.0119906	0.00469071	0.0254178	0.0358546	0.00627382	0.000850191	0.0019056	0.0154793	0.0155673	0.0177661	0.00184697	0.00949868	0.00234535	0.0024333	0.00266784	0.00486661	0.00170038	0.00117268	0.00196423	0.00205218	0.00938141	0.0346526	0.016652	0.000703606	0.00337145
	0.0813544	0.00428027	0.0198769	0.0143946	0.0117561	0.0038112	0.000146585	0.00234535	0.00844327	0.0181765	0.014805	0.00149516	0.00222809	0.00249194	0.0064204	0.00246262	0.00205218	0.00152448	0.00102609	0.000820874	0.00128994	0.00319554	0.019701	0.025066	0.00313691	0.00117268
	0.12404	0.01545	0.00463207	0.0155966	0.0124011	0.004163	0.00111404	0.00158311	0.0155673	0.012489	0.0105541	0.00325418	0.00861917	0.00498388	0.00263852	0.00501319	0.00196423	0.00120199	0.00108473	0.00263852	0.00199355	0.00348871	0.0219291	0.011287	0.000674289	0.00472002
	0.16265	0.0101437	0.00785693	0.0132512	0.0171211	0.00442685	0.000410437	0.00134858	0.0105541	0.0156259	0.00882439	0.00152448	0.00401642	0.00105541	0.00266784	0.00102609	0.00211082	0.00120199	0.00161243	0.0013779	0.00120199	0.00404573	0.0188215	0.0641747	0.000908824	0.00128994
	0.118059	0.00891234	0	0.00653767	0.00384052	0.00149516	0.00222809	0.0074465	0.00633245	0.00879507	0.00677221	0.000615655	0.00111404	0.000674289	0.00131926	0.00178833	2.93169e-05	0.000410437	0.00193492	0.00152448	0.000703606	0.00296101	0.0103196	0.00586338	0.000293169	0.00425095
	0.0968924	0.0165054	0.00117268	0.020903	0.0164761	0.00621519	0.000967458	0.00105541	0.01674	0.0195251	0.00782762	0.00240399	0.00612724	0.00472002	0.00448549	0.00158311	0.00392847	0.00102609	0.00149516	0.00196423	0.00108473	0.00252125	0.0230724	0.14978	0.00246262	0.0013779
	0.122076	0.0636177	0.000234535	0.00454412	0.00486661	0.000996775	0.000175901	0.0253005	0.00237467	0.00973322	0.00375257	0.000557021	0.000293169	0.000879507	0.00469071	0.000322486	0	0.00237467	0.000908824	0.000263852	0.000439754	0.00234535	0.00706538	0.00422164	0	0.000850191
	0.157285	0.0165641	0.000293169	0.0284374	0.0443272	0.0043389	0.00205218	0.00187628	0.0188215	0.0140428	0.0174729	0.00164175	0.0150689	0.00378188	0.00128994	0.00275579	0.00513046	0.0017297	0.000908824	0.00249194	0.00231604	0.00486661	0.0369686	0.0413662	0.0036353	0.0022574
	0.148285	0.0110232	0.00357666	0.0107886	0.00131926	0.00474934	0.000410437	0.0131926	0.00876576	0.0013779	0.00422164	0.000615655	0.00120199	0.000410437	0.000410437	0.000644972	2.93169e-05	0.000527704	0.000674289	0.000527704	0.000234535	0.0486368	0.0224861	0.00999707	0.000996775	0.00322486
	0.116183	0.0225154	0.00117268	0.0161536	0.0187042	0.00105541	0.0015538	0.000850191	0.0226327	0.0105248	0.0102609	0.00278511	0.0149516	0.00425095	0.00123131	0.00882439	0.00216945	0.00102609	0.00120199	0.00386983	0.0019056	0.00158311	0.0210789	0.0388742	0.00266784	0.00545295
	0.134653	0.0132219	0.000938141	0.0138962	0.023131	0.00181765	0.0013779	0.00120199	0.00888303	0.0122252	0.00812079	0.000938141	0.00551158	0.00175901	0.00175901	0.0015538	0.0024333	0.00076224	0.00143653	0.00149516	0.00123131	0.00146585	0.0169159	0.13304	0.00272647	0.000908824
	0.143975	0.00510114	0	0.00161243	0	0.00184697	0	0.00718264	0.00419232	0.00284374	0	0.00205218	0	0.00123131	0.000351803	5.86338e-05	0	0	0.000234535	0.00102609	0	0	0.00955731	0.000117268	0.000674289	0.00545295
	0.013134	0.00105541	0	0.000322486	0.00164175	2.93169e-05	5.86338e-05	0.000146585	5.86338e-05	0.000527704	0.000967458	0	0	0	0	0	0	0	2.93169e-05	0	0	0	0.00131926	5.86338e-05	0.0306362	0.000146585
	0.102111	0.0224861	0	0.000117268	0.000908824	0.000146585	0	0.00211082	5.86338e-05	0	0	0	0	0.00149516	0.00539431	0	0	0.000527704	0.00120199	0.000557021	0.000175901	0	0.00463207	0.000791557	0.000527704	0.000967458
	0.0275286	0.00724128	0	0.0134565	0.00753445	0.000351803	0	0.000205218	0.00161243	0.000351803	0.0013779	0.00199355	0.000175901	0.000820874	0	0.000351803	0.000293169	0.000293169	0.00108473	0.0013779	8.79507e-05	0.000967458	0.00659631	0.000322486	0.00117268	0.000410437
	0.0204632	0.0013779	0	0.00697743	0.00193492	0.000205218	0.000117268	0.000498388	0.000644972	0.000791557	0.000644972	0	0.000117268	0.000293169	0	0.000293169	0.00146585	0	5.86338e-05	0.000410437	0	0	0.00117268	0.000175901	0.0169745	0.000469071
	0.0359719	0.00117268	0	0.00290237	0.000527704	0.000263852	0	0.000410437	0.00231604	0.000527704	0.000234535	0.000293169	0.00114336	0.000234535	0	0.000175901	5.86338e-05	0.000791557	0.000351803	0.000469071	0	0.000351803	0.00351803	0.000351803	0.0864556	0.00656699
	0.208824	0.00199355	0	0.00134858	0.00117268	0	5.86338e-05	0	0.000410437	0.0015538	0.00123131	0.000234535	0	0.000791557	0	0	0.000117268	5.86338e-05	0.00111404	0.000263852	0	0	0.00442685	0.000234535	0.0428906	0.000410437
	0.152741	0.00228672	0	0.00287306	0.0143946	0.00196423	0.0013779	0	0.00252125	0.00621519	0.00410437	0.00401642	0.000908824	0.000527704	0.000586338	0.00108473	0.000791557	0.000175901	0.000850191	0.00161243	0	0.000586338	0.0357666	0.00105541	0.0531223	0.00193492
	0.00841395	0.00354735	0	0.000469071	0.0024333	0	0	0.000351803	0.000117268	0	0.000117268	0	0	0.000410437	0.00293169	0.000410437	0	0.000498388	0	0.00076224	0.000469071	0.000293169	0.00128994	0.000351803	0.000674289	0.00126063
	0.226737	0.00313691	0	0	0.000234535	5.86338e-05	0	0.000175901	0.000263852	0.000850191	0	0.000205218	0.000850191	0.000410437	0	0	2.93169e-05	0.000117268	0.000175901	0.000293169	0	0.000234535	0.0126942	0.00196423	0.000527704	0.00170038
	0.126444	0.00334213	0.000469071	0.000234535	0.00216945	0	0	0.000469071	0.000234535	0.023131	0	0.000205218	5.86338e-05	0.000117268	0	0	0	0	0	0.000644972	0	0.000644972	0.0211375	0.000527704	0.000527704	0.00246262
	0.00961595	0.000175901	0	0	0.000586338	0	0	0	0	0.00123131	0	0	0	0.000293169	0.00293169	0	0	2.93169e-05	0.000498388	0.000117268	0	0.000117268	0.123512	0.000234535	0.000527704	0.00322486
	0.132483	0.00759308	0	0.000439754	0.000469071	0.000175901	0	0.000469071	0.000527704	0.00152448	5.86338e-05	0.000410437	0.000117268	0.000146585	0.00791557	0	5.86338e-05	0.000908824	0.000175901	0.000175901	0.000175901	0.000674289	0.00521841	0.00134858	0.000967458	0.00161243
[truncated: 2,536 more rows]

## Sheet: corr_microbiome
name	g_Bacteroides	g_Parabacteroides	g_Lachnospiraceae_NK4A136_group	g_UCG-005	g_UCG-002	g_Eubacterium_ruminantium_group	g_Barnesiella	g_Colidextribacter	g_UCG-010	g_Flavonifractor	g_Lachnospiraceae_UCG-010	g_Oscillibacter	g_Escherichia-Shigella	g_Megamonas
[truncated: 3,793 more rows]

[truncated: 3 more sheets: micro_CPM, network_core, Random_Forest]
